# Supplementary material for: ctDNA and tumor-based biomarkers of giredestrant response in acelERA breast cancer
Source: Nat Commun. 2026 Mar 12;17:3848. doi: 10.1038/s41467-026-70335-0 (PMC13121440; doi:10.1038/s41467-026-70335-0)
Supplement: Supplementary file 4 — Source Data [file 41467_2026_70335_MOESM4_ESM.xlsx]

## Sheet: Sheet1
Patient ID	Treatment	Biopsy Collection	TF BL	TF status BL	TF C2D1	TF Status C2D1	TF EOT	TF Status EOT	ESR1m	# ESR1m	ER score	ER_score_category	PAM50	LUM score	BASAL score	IC10	BL Alterations	RP status	Pcensor 2	pCDK	Line of therapy
131	G	post1L	0.23	estimated	0.34	estimated	#N/A	#N/A	N	0	-1.31192	ER_low	Her2	-0.135845	-0.265529	3	ERBB2_c.2329G>C_p.V777L(2.97,7194), ERBB3_c.2783A>G_p.E928G(8.79,6871), GRM3_c.838G>A_p.D280N(0.60,2348)RB1_c.265-1G>A_p.splice site 265-1G>A(0.89,2132), CDH1_c.163+2T>G_p.splice site 163+2T>G(5.99,5674)	RP	Died	YES	2L
206	F	post1L	0.14	estimated	0.76	estimated	0.32	estimated	N	0	-1.29657	ER_low	LumA	-0.430832	-0.667447	8	PIK3CA_c.3140A>G_p.H1047R(8.40,5736), LTK_c.1111G>T_p.G371*(3.80,1394), DNMT3A_c.2644C>T_p.R882C(0.72,1808)SPEN_c.2227C>T_p.Q743*(0.27,1826), TBX3_c.1098_1099insG_p.D367fs*8(5.89,900)	nonRP	Censored	NO	2L
176	AI	post-neoadj pre-adj	0.022	estimated	0.036	estimated	0.091	estimated	Y	1	-1.22311	ER_low	LumA	-0.2626	0.601482	3	ESR1_c.1610A>G_p.Y537C(0.43,4846), RB1_c.2359C>T_p.R787*(0.58,3452), PIK3CA_c.3140A>G_p.H1047R(2.22,4823), DNMT3A_c.2245C>T_p.R749C(0.82,1953), TP53_c.856G>A_p.E286K(0.33,5450)DNMT3A_c.2357C>G_p.S786*(0.28,2120)	RP	Died	YES	2L
190	AI	pre-1L post-adj	0.015	estimated	0.019	estimated	0.02	estimated	N	0	-1.12522	ER_low	LumB	-0.4964	0.420808	4	PIK3CA_c.1633G>A_p.E545K(1.46,3560)TET2_c.3739G>T_p.E1247*(0.98,1528)	nonRP	Censored	YES	2L
22	G	pre-1L post-adj	-	detected	0.47	estimated	0.45	estimated	N	0	-1.11162	ER_low	LumB	-0.0088095	-0.129673	8	RB1_c.751C>T_p.R251*(0.16,3174)RAD51D_c.271_272insTA_p.K91fs*13(50.56,1349)	RP	Died	YES	2L
209	F	pre-1L post-adj	0.015	estimated	0.0066	estimated	#N/A	#N/A	N	0	-1.05289	ER_low	LumB	-0.47041	-0.0201273	4	AKT1_c.49G>A_p.E17K(1.50,2992)ASXL1_c.2385delC_p.W796fs*22(0.45,1550)	nonRP	Censored	NO	2L
177	G	pre-1L post-adj	0.24	estimated	0.044	estimated	#N/A	#N/A	Y	2	-1.04796	ER_low	LumA	#N/A	#N/A	3	CDK12_c.3511G>A_p.E1171K(0.23,4388), RB1_c.1700C>T_p.S567L(0.43,1881), ESR1_c.1138G>C_p.E380Q(4.64,4052), TP53_c.550G>C_p.D184H(0.54,4285), RB1_c.1183C>T_p.Q395*(0.93,2148), SPEN_c.5260G>A_p.D1754N(5.64,1632), DNMT3A_c.2207G>A_p.R736H(3.48,1610), PIK3CA_c.1636C>A_p.Q546K(12.26,3392), ESR1_c.1613A>G_p.D538G(0.39,3621)ASXL1_c.3183_3184insTGCT_p.P1062fs*26(0.66,1827), SETD2_c.554C>G_p.S185*(0.38,184…	nonRP	Censored	NO	2L
142	G	tx naïve met	0.65	estimated	0.65	estimated	0.58	estimated	N	0	-0.926721	ER_low	Normal	-0.0062473	0.497124	3	TP53_c.839G>C_p.R280T(1.33,6531), TP53_c.326T>C_p.F109S(1.72,5172), TP53_c.853G>A_p.E285K(63.18,6184), FGFR1_c.1638C>G_p.N546K(0.20,3580), FGF10_c.32C>T_p.S11L(1.28,1168), CTNNB1_c.94G>A_p.D32N(2.81,4345), KEAP1_c.652G>C_p.E218Q(2.52,1151), PIK3CA_c.2176G>A_p.E726K(67.43,2284), RB1_c.763C>T_p.R255*(64.60,4282), FGFR4_c.1605C>A_p.N535K(1.42,2114), PIK3CA_c.1633G>A_p.E545K(69.28,9062), CTNNB1_c.110…	RP	Died	NO	3L
45	AI	post1L	0.045	estimated	0.049	estimated	0.027	estimated	N	0	-0.911669	ER_low	LumB	-0.186524	-0.246161	7	PIK3CA_c.1633G>A_p.E545K(1.64,3239), PTEN_c.955_958delACTT_p.T319fs*1(5.97,1993)TP53_c.376-1G>C_p.splice site 376-1G>C(3.15,5655), RAD54L_c.1092_1093insCGAGACGCTGCTGCTAGTGAGGCAGACAGGCAGCTAGGAGAGGAGCGGCTGCGGGAGCTCACCAGCATTGTGAATAGGTAATGACCTTAAGC_p.C391fs*1(31.29,1601), DNMT3A_c.1189A>T_p.K397*(0.76,1716), DNMT3A_c.1398_1417delGGTCAAGGAGATTATTGATG_p.V467fs*18(1.20,2408), DNMT3A_c.1522delC_p.L508fs*…	RP	Died	YES	2L
113	F	post1L	0.12	estimated	0.037	estimated	0.029	estimated	N	0	-0.863598	ER_low	LumB	0.0802316	0.0349066	2	ERBB3_c.2783A>G_p.E928G(4.11,5446), ASXL1_c.2893C>T_p.R965*(0.27,1498), PIK3CA_c.3140A>G_p.H1047R(5.57,5156), RB1_c.1362C>G_p.Y454*(0.97,2369)none	nonRP	Censored	YES	2L
226	G	pre-1L post-adj	0.011	estimated	0.017	estimated	0.0051	estimated	N	0	-0.859368	ER_low	LumA	-0.524833	0.53714	3	TP53_c.716delA_p.N239fs*8(0.56,4435), AKT1_c.49G>A_p.E17K(1.14,5620), TET2_c.1648C>T_p.R550*(0.42,1431), NF1_c.4600C>T_p.R1534*(0.70,4137)CHEK2_c.1050_1063AGAGAATGTTTTAC>T_p.E351fs*10(0.17,4140), CDH1_c.2459_2478CTGACCCCACAGCCCCGCCT>A_p.T820fs*20(0.51,4949)	RP	Died	YES	2L
237	AI	post1L	0.02	estimated	0.02	estimated	0.26	estimated	N	0	-0.832701	ER_low	LumB	0.108991	-0.474784	8	RB1_c.751C>T_p.R251*(1.23,4059), FGFR2_c.1990C>T_p.R664W(0.32,3732), FGFR2_c.1647T>A_p.N549K(2.04,5303), PIK3CA_c.3140A>G_p.H1047R(2.01,5461), PIK3CA_c.1357G>A_p.E453K(0.70,2979)TNFAIP3_c.1907-1G>C_p.splice site 1907-1G>C(1.43,1326)	nonRP	Died	NO	2L
275	F	tx naïve	#N/A	#N/A	#N/A	#N/A	#N/A	#N/A	UKN	0	-0.801115	ER_low	LumA	#N/A	#N/A	3	#N/A	nonRP	Died	NO	2L
53	F	post1L	0	not-detected	0	not-detected	0	not-detected	N	0	-0.797649	ER_low	Her2	-0.673383	0.100215	4	noneTET2_c.3451G>T_p.E1151*(46.84,632)	nonRP	Died	YES	2L
116	G	post1L	0.025	estimated	0.036	estimated	0.039	estimated	N	0	-0.78597	ER_low	LumB	-0.592689	0.28049	4	PDGFRB_c.2467G>A_p.V823I(52.72,3158), MPL_c.1544G>T_p.W515L(0.88,2156)none	RP	Died	NO	3L
12	G	tx naïve met	0.28	estimated	0.47	estimated	0.55	estimated	N	0	-0.73737	ER_low	LumA	0.459031	0.434941	8	TP53_c.574C>T_p.Q192*(8.64,4029), TP53_c.396G>C_p.K132N(0.38,4181), ERBB2_c.2264T>C_p.L755S(18.03,4011), TP53_c.626G>C_p.R209T(0.20,3479)CDH1_c.2231_2232insC_p.E745fs*3(14.15,4086), CDKN1B_c.88_92delAGGAA_p.R30fs*93(21.50,1149), RB1_c.689C>A_p.S230*(8.65,1387)	RP	Died	YES	2L
222	AI	pre-1L post-adj	0.58	estimated	#N/A	#N/A	#N/A	#N/A	Y	6	-0.713693	ER_low	LumB	0.211746	-0.323776	5	ESR1_c.1610A>C_p.Y537S(6.58,4532), PIK3CA_c.334_336delATC_p.I112del(60.27,6615), ESR1_c.1265_1267delTGG_p.V422del(2.61,2034), ESR1_c.1607T>A_p.L536H(0.18,4537), TP53_c.615T>G_p.Y205*(45.31,4023), ESR1_c.1610A>G_p.Y537C(0.11,4539), ESR1_c.1609T>G_p.Y537D(0.24,4584), ESR1_c.1613A>G_p.D538G(3.56,4603)DNMT3A_c.1809_1824delCCGGCTCCAGATGTTC_p.R604fs*42(9.51,2039), ATM_c.6447T>A_p.Y2149*(0.20,3985)	Censored	Censored	YES	2L
196	G	post neoaj pre adj	0.73	estimated	0.25	estimated	0.62	estimated	Y	1	-0.701239	ER_low	Normal	-0.547778	0.673326	4	ESR1_c.1613A>G_p.D538G(33.73,3380)GATA3_c.996_997insT_p.A333fs*20(23.79,1215)	nonRP	Died	YES	2L
46	G	post1L	0.051	estimated	0.01	estimated	0	not-detected	Y	1	-0.698477	ER_low	LumA	-0.0856441	0.253806	7	PIK3CA_c.1633G>A_p.E545K(4.75,2929), ESR1_c.1610A>C_p.Y537S(0.80,4644), PIK3CA_c.3129G>A_p.M1043I(5.09,4125)DNMT3A_c.1816C>T_p.Q606*(0.33,1844), BCORL1_c.875C>G_p.S292*(2.52,2144), NF1_c.6862C>T_p.Q2288*(2.49,2045)	RP	Died	YES	2L
105	G	pre-1L post-adj	0	not-detected	#N/A	#N/A	#N/A	#N/A	N	0	-0.69038	ER_low	LumA	-0.456309	0.106709	3	TP53_c.646G>A_p.V216M(0.47,2110), DNMT3A_c.2204A>G_p.Y735C(0.55,1463)none	nonRP	Censored	NO	2L
251	G	post neoaj pre adj	0.69	estimated	0.25	estimated	0.61	estimated	Y	1	-0.68186	ER_low	Normal	-0.513175	0.65634	4	ESR1_c.1324G>A_p.G442R(15.16,1623), TP53_c.586C>T_p.R196*(54.63,2733)none	RP	Died	YES	2L
161	G	tx naïve met	#N/A	#N/A	0.016	estimated	#N/A	#N/A	UKN	0	-0.681817	ER_low	LumB	-0.289063	-0.0724922	4	#N/A	nonRP	Died	NO	2L
151	G	post1L	0.35	estimated	0.6	estimated	0.52	estimated	N	0	-0.662717	ER_low	LumB	-0.186676	-0.371848	9	PIK3CA_c.3140A>G_p.H1047R(0.33,5429)BRCA2_c.9097_9098insA_p.T3033fs*11(60.04,3143)	RP	Died	NO	3L
138	G	post1L	0.18	estimated	#N/A	#N/A	#N/A	#N/A	Y	3	-0.662541	ER_low	LumB	-0.386628	0.128672	8	SPOP_c.399C>G_p.F133L(0.45,1554), EGFR_c.2614G>A_p.E872K(0.58,2743), ESR1_c.1613A>G_p.D538G(1.44,4865), QKI_c.520G>A_p.E174K(1.21,1073), ESR1_c.1610A>C_p.Y537S(0.29,4811), PIK3CA_c.2176G>A_p.E726K(6.44,994), FGFR2_c.758C>G_p.P253R(1.58,5238), BRAF_c.1455G>C_p.L485F(0.17,4795), KRAS_c.34G>A_p.G12S(0.62,3053), ESR1_c.1610A>G_p.Y537C(0.37,4918), AR_c.1063G>A_p.E355K(0.19,5250), PARP1_c.1845G>A_p.M61…	RP	Died	YES	2L
15	AI	post1L	0.36	estimated	0.12	estimated	0.46	estimated	N	0	-0.652519	ER_low	LumA	-0.235561	0.365297	4	PIK3CA_c.2176G>A_p.E726K(8.06,769), PIK3CA_c.1633G>A_p.E545K(21.65,2804), CHEK2_c.1100delC_p.T367fs*15(52.56,1560), ATM_c.7328G>A_p.R2443Q(3.07,3875)FANCG_c.73C>T_p.R25*(15.38,1008), TP53_c.475_477GCC>CT_p.A159fs*11(1.01,5161), APC_c.7855G>T_p.E2619*(13.03,4189)	nonRP	Died	NO	3L
50	G	post1L	0.02	estimated	0.051	estimated	#N/A	#N/A	N	0	-0.646931	ER_low	LumB	-0.504808	0.462797	4	PIK3CA_c.1634A>C_p.E545A(0.76,3699), CREBBP_c.4336C>T_p.R1446C(0.93,856), DNMT3A_c.1903C>T_p.R635W(0.36,1945), PTEN_c.49C>T_p.Q17*(0.32,3748)MLL2_c.16184G>A_p.W5395*(1.86,2095), TNFAIP3_c.1400_1401insC_p.L469fs*4(3.70,2192)	nonRP	Died	YES	3L
197	F	tx naïve met	0.088	estimated	0.02	estimated	0.22	estimated	Y	2	-0.637358	ER_low	LumA	-0.50633	-0.0683685	1	ESR1_c.1613A>G_p.D538G(0.78,5269), TP53_c.637C>T_p.R213*(4.49,3560), ERBB4_c.2581G>C_p.D861H(1.68,1074), ESR1_c.1138G>C_p.E380Q(0.29,5510)FANCG_c.572T>G_p.L191*(52.01,1319)	nonRP	Censored	YES	3L
33	AI	post-neoadj pre-adj	#N/A	#N/A	#N/A	#N/A	#N/A	#N/A	UKN	0	-0.62017	ER_low	LumA	-0.405256	0.736206	4	#N/A	nonRP	Died	NO	2L
175	G	post1L	0.072	estimated	0.1	estimated	#N/A	#N/A	N	0	-0.55108	ER_low	Her2	-0.747613	0.487457	10	PTEN_c.634+5G>A_p.splice site 634+5G>A(3.73,3703), TP53_c.850A>C_p.T284P(7.35,5102)RB1_c.43_80del38_p.A15fs*3(7.76,2385), CHEK2_c.1128delA_p.E377fs*5(0.23,3099)	nonRP	Censored	YES	3L
195	G	pre-1L post-adj	#N/A	#N/A	0	not-detected	#N/A	#N/A	UKN	0	-0.538461	ER_low	LumB	-0.390241	-0.330438	9	#N/A	nonRP	Died	YES	2L
229	AI	post1L	0.11	estimated	0	not-detected	#N/A	#N/A	N	0	-0.532619	ER_low	LumA	-0.31372	0.538479	4	TP53_c.1010G>A_p.R337H(51.63,2921), PIK3CA_c.1636C>A_p.Q546K(0.26,3420)none	nonRP	Censored	NO	2L
124	G	post1L	0.64	estimated	0.12	estimated	0.34	estimated	N	0	-0.523706	ER_low	LumB	-0.445459	0.544492	4	PIK3CA_c.3140A>G_p.H1047R(51.35,7644), SF3B1_c.2098A>G_p.K700E(14.45,1619)ATM_c.7700delA_p.N2567fs*6(0.59,2712)	nonRP	Censored	YES	2L
248	G	tx naïve	0	not-detected	0	not-detected	#N/A	#N/A	N	0	-0.505969	ER_low	LumA	0.427452	0.469859	3	SMARCA4_c.3557C>T_p.A1186V(38.98,644)RAD54L_c.1092_1093insCGAGACGCTGCTGCTAGTGAGGCAGACAGGCAGCTAGGAGAGGAGCGGCTGCGGGAGCTCACCAGCATTGTGAATAGGTAATGACCTTAAGC_p.C391fs*1(30.61,1503)	nonRP	Censored	NO	2L
3	G	post1L	#N/A	#N/A	#N/A	#N/A	0	not-detected	UKN	0	-0.486748	ER_low	Basal	-0.745266	0.614068	10	#N/A	nonRP	Died	NO	2L
85	F	post neoadj pre 1L	0.12	estimated	0.098	estimated	0.14	estimated	N	0	-0.483244	ER_low	LumA	-0.690965	0.614598	4	DNMT3A_c.2726T>G_p.F909C(0.71,1265), DNMT3A_c.2645G>T_p.R882L(0.51,1948), DNMT3A_c.1903C>T_p.R635W(0.75,1607), DNMT3A_c.2645G>A_p.R882H(4.87,1725), TERT_c.-146C>T_p.promoter -146C>T(2.74,4528)NF1_c.3541delG_p.E1181fs*3(7.81,5132), DNMT3A_c.1821delG_p.M607fs*44(6.34,1752), CHEK2_c.319+2T>A_p.splice site 319+2T>A(51.67,3284)	RP	Died	NO	2L
79	F	pre-1L post-adj	0.21	estimated	0.4	estimated	0.28	estimated	N	0	-0.443922	ER_low	Normal	-0.882026	0.534811	4	AKT1_c.118G>A_p.E40K(4.55,4706), PIK3CA_c.3140A>G_p.H1047R(13.33,5493)none	RP	Died	NO	2L
233	G	ontx	0.074	estimated	0.015	estimated	#N/A	#N/A	N	0	-0.443846	ER_low	LumA	-0.0398156	0.116977	4	TP53_c.455C>T_p.P152L(0.99,2618), PIK3CA_c.1624G>A_p.E542K(7.36,2270)none	nonRP	Censored	NO	2L
17	G	post1L	0.42	estimated	-	detected	0.0072	estimated	Y	4	-0.436218	ER_low	LumA	-0.497644	0.558826	4	ESR1_c.1613A>G_p.D538G(9.50,4339), ESR1_c.1609T>A_p.Y537N(4.83,4282), ESR1_c.1607T>A_p.L536H(0.12,4267), ESR1_c.1610A>C_p.Y537S(10.14,4239)TP53_c.541_559+9del28_p.splice site 541_559+9del28(0.13,6042), GATA3_c.1293_1294insTT_p.G432fs*45(17.83,2804)	RP	Died	YES	2L
231	G	tx naïve met	0.016	estimated	0	not-detected	#N/A	#N/A	Y	1	-0.431894	ER_low	LumA	0.477412	-0.0191752	3	MTOR_c.7280T>A_p.L2427Q(0.66,6703), CDKN2A_c.217G>T_p.A73S(0.91,5741), SF3B1_c.1986C>G_p.H662Q(0.90,3655), SF3B1_c.1866G>C_p.E622D(40.74,3640), TET2_c.3823G>A_p.G1275R(29.64,722), PIK3CA_c.1624G>A_p.E542K(1.63,4424), EPHA3_c.970+1G>A_p.splice site 970+1G>A(1.59,1007), ESR1_c.1610A>G_p.Y537C(0.19,5933)ASXL1_c.3509delT_p.L1170fs*1(0.42,2397)	nonRP	Censored	NO	2L
236	AI	tx naïve met	0.044	estimated	0.027	estimated	0.12	estimated	Y	1	-0.426412	ER_low	LumA	-0.299496	0.120547	3	ESR1_c.1138G>C_p.E380Q(0.09,6792), TP53_c.526T>A_p.C176S(0.70,7324), PDGFRA_c.1495G>A_p.V499M(1.09,5426), TSC1_c.2311A>G_p.M771V(52.29,2205), PIK3CA_c.1633G>A_p.E545K(4.45,4607)none	nonRP	Died	YES	3L
204	F	post1L	0.54	estimated	#N/A	#N/A	0.42	estimated	Y	1	-0.426272	ER_low	LumB	0.327649	0.248274	6	TP53_c.817C>T_p.R273C(41.34,4410), ESR1_c.1613A>G_p.D538G(0.13,6856)none	RP	Died	YES	2L
133	F	pre-1L post-adj	0.18	estimated	0	not-detected	0	not-detected	N	0	-0.395614	ER_low	LumA	0.118604	-0.53569	3	MLL2_c.12815G>A_p.G4272D(50.25,2794), GATA3_c.1223_1224insC_p.P409fs*99(4.75,4718)MEN1_c.270_271insT_p.A91fs*26(8.56,1390)	RP	Died	YES	3L
221	G	post1L	0	not-detected	0	not-detected	#N/A	#N/A	N	0	-0.392241	ER_low	LumB	0.345442	-0.77706	8	nonenone	nonRP	Censored	NO	2L
129	F	tx naïve	#N/A	#N/A	0	not-detected	0.13	estimated	UKN	0	-0.390261	ER_low	LumB	-0.542519	0.522883	9	#N/A	nonRP	Censored	NO	2L
41	F	tx naïve met	0.077	estimated	0.1	estimated	0.12	estimated	Y	2	-0.388931	ER_low	LumA	0.573788	0.183194	8	DNMT3A_c.2644C>T_p.R882C(0.97,1856), PIK3CA_c.1035T>A_p.N345K(7.70,3545), ESR1_c.1138G>C_p.E380Q(2.45,5513), ESR1_c.1613A>G_p.D538G(0.54,5399), PTEN_c.968_969insA_p.N323fs*2(3.07,2086)RB1_c.1547G>A_p.W516*(0.24,3326)	RP	Died	YES	2L
302	F	tx naïve met	0.051	estimated	0.0059	estimated	0.096	estimated	Y	2	-0.382206	ER_low	LumB	-0.554759	-0.0030509	9	TP53_c.736A>G_p.M246V(3.69,4874), ESR1_c.1613A>G_p.D538G(1.16,5454), ESR1_c.1610A>C_p.Y537S(1.13,5323)GATA3_c.925-3_925-2delCA_p.splice site 925-3_925-2delCA(4.75,632)	nonRP	Censored	YES	3L
56	G	tx naïve met	0.35	estimated	0.0026	estimated	#N/A	#N/A	N	0	-0.380101	ER_low	LumA	0.0630131	-0.0054403	3	PIK3CA_c.3140A>G_p.H1047R(26.36,4749)MAP3K1_c.1459_1460insA_p.I487fs*6(18.99,337), MAP3K1_c.3722_3726delCTGAA_p.T1241fs*30(20.13,780), DNMT3A_c.1688delT_p.V563fs*88(0.48,1881)	nonRP	Censored	NO	2L
1	G	tx naïve	0.069	estimated	0.085	estimated	0.14	estimated	N	0	-0.368743	ER_low	LumA	0.0426159	-0.0009576	7	PIK3CA_c.1035T>A_p.N345K(6.43,3668)ATM_c.5675-1G>A_p.splice site 5675-1G>A(0.16,7304)	RP	Died	YES	3L
36	AI	post1L	0.0051	estimated	-	detected	0	not-detected	N	0	-0.358461	ER_low	LumA	0.155398	-0.151609	3	noneCDH1_c.1565+1delG_p.splice site 1565+1delG(0.51,4730), ASXL1_c.3317delC_p.P1106fs*3(0.53,2656)	RP	Died	YES	2L
8	F	tx naïve met	#N/A	#N/A	0.039	estimated	0.19	estimated	UKN	0	-0.355182	ER_low	LumA	-0.0088394	0.519564	4	#N/A	RP	Died	YES	2L
228	F	tx naïve met	0.19	estimated	0.3	estimated	#N/A	#N/A	N	0	-0.346976	ER_low	LumA	0.132132	0.391537	3	TP53_c.711G>A_p.M237I(0.24,4156), ACVR1B_c.1126G>A_p.D376N(11.22,820), PIK3CA_c.328_330delGAA_p.E110del(9.39,5221), ERBB2_c.2305G>T_p.D769Y(0.85,4927), TET2_c.1630C>T_p.R544*(6.94,1239)MAP3K1_c.1142_1145delAGAA_p.K381fs*54(12.91,666), CDH1_c.1973T>G_p.L658*(6.26,4234), CBFB_c.399+2T>C_p.splice site 399+2T>C(7.98,1291)	Censored	Censored	NO	2L
19	G	post1L	-	detected	0	not-detected	0	not-detected	Y	1	-0.337832	ER_low	Her2	0.562938	0.0534932	5	ESR1_c.1138G>C_p.E380Q(0.15,3448), PIK3CA_c.1259_1264delGTCCAT_p.C420_P421del(0.27,1838)none	nonRP	Died	NO	3L
29	G	pre-1L post-adj	0.12	estimated	#N/A	#N/A	0.0082	estimated	N	0	-0.322068	ER_low	LumA	0.614261	0.116397	8	ERBB4_c.908C>T_p.S303F(6.37,1633), EPHA3_c.2288C>T_p.S763F(0.54,1116), PIK3CA_c.1035T>A_p.N345K(7.11,2209), PTCH1_c.1600G>C_p.E534Q(0.43,1168), TP53_c.722C>A_p.S241Y(0.68,2646)MSH6_c.1505_1565del61_p.I502fs*49(0.95,1790), CDH1_c.1711+1G>T_p.splice site 1711+1G>T(4.66,3176)	RP	Died	YES	2L
254	G	pre-1L post-adj	#N/A	#N/A	#N/A	#N/A	#N/A	#N/A	UKN	0	-0.315962	ER_low	LumB	#N/A	#N/A	10	#N/A	nonRP	Censored	NO	2L
119	G	post-neoadj pre-adj	0.14	estimated	0.02	estimated	0.036	estimated	Y	3	-0.311997	ER_low	LumA	-0.604368	0.716859	4	SF3B1_c.2098A>G_p.K700E(7.58,1359), ESR1_c.1607T>G_p.L536R(0.15,5489), TERT_c.-124C>T_p.promoter -124C>T(0.13,4650), ESR1_c.1613A>G_p.D538G(7.31,5551), ESR1_c.1609T>A_p.Y537N(0.92,5528), PIK3CA_c.1624G>A_p.E542K(8.11,3355), ARID1A_c.3216delA_p.K1072fs*21(1.80,1000)TET2_c.2224C>T_p.Q742*(0.88,912), PTEN_c.97A>TT_p.I33fs*11(9.28,2198), RB1_c.1314T>A_p.C438*(1.20,4099), CIC_c.1526_1527insC_p.L510fs*…	RP	Died	YES	3L
214	G	pre-1L	0.033	estimated	0.017	estimated	0.0025	estimated	Y	2	-0.308192	ER_low	LumA	-0.47892	0.40513	3	CTCF_c.146G>A_p.R49H(1.11,1173), AKT1_c.49G>A_p.E17K(2.89,7336), ESR1_c.1609T>A_p.Y537N(0.97,7197), ESR1_c.1613A>G_p.D538G(0.23,7259)DNMT3A_c.1851+1G>A_p.splice site 1851+1G>A(0.85,1294), GATA3_c.925-3_925-2delCA_p.splice site 925-3_925-2delCA(1.53,847)	RP	Died	YES	2L
98	G	post-neoadj pre-adj	0.54	estimated	0.54	estimated	0.14	estimated	Y	2	-0.308015	ER_low	LumB	-0.0743837	-0.213985	1	TP53_c.1024C>T_p.R342*(0.28,4582), MAP2K1_c.607G>A_p.E203K(0.35,3975), ESR1_c.1607T>A_p.L536H(0.20,7590), ESR1_c.1138G>C_p.E380Q(0.45,9650), SF3B1_c.2098A>G_p.K700E(27.57,1226)MSH3_c.2436-1G>A_p.splice site 2436-1G>A(49.77,1750), TSC2_c.2218delA_p.M740fs*31(1.03,2047)	nonRP	Died	NO	2L
198	G	pre-1L post-adj	0.6	estimated	0.83	estimated	#N/A	#N/A	N	0	-0.285525	ER_low	LumB	0.50327	-0.433844	9	noneCDK12_c.2083C>T_p.Q695*(7.41,3834), ATM_c.2248A>T_p.K750*(57.43,3587), MAP3K1_c.4227_4239delACTGGGGACAATT_p.L1410fs*8(36.70,970)	RP	Died	NO	2L
162	G	post-neoadj pre-adj	0	not-detected	0.067	estimated	0.083	estimated	N	0	-0.284059	ER_low	LumA	-0.477123	0.460846	4	noneBRCA1_c.4065_4068delTCAA_p.N1355fs*10(52.00,7463)	nonRP	Died	NO	2L
163	G	pre-1L post-adj	0.022	estimated	0	not-detected	#N/A	#N/A	N	0	-0.28257	ER_low	LumA	-0.560515	0.466939	4	DNMT3A_c.2096G>A_p.G699D(2.99,1471), TP53_c.473G>T_p.R158L(2.03,3056), TP53_c.775G>T_p.D259Y(0.19,2584), MCL1_c.328_330delGAG_p.E110del(37.87,367)CDC73_c.1166C>G_p.S389*(2.22,495)	nonRP	Died	YES	3L
97	G	tx naïve	0.47	estimated	0	not-detected	0.13	estimated	N	0	-0.277534	ER_low	LumA	-0.132561	0.271912	3	JAK2_c.1849G>T_p.V617F(1.72,3017)GATA3_c.1166_1191del26_p.N389fs*110(9.61,4546), BRCA2_c.9394A>T_p.K3132*(15.97,4917)	nonRP	Died	YES	3L
23	F	post1L	#N/A	#N/A	#N/A	#N/A	#N/A	#N/A	UKN	0	-0.263737	ER_low	LumA	-0.520332	0.285035	4	#N/A	nonRP	Censored	NO	2L
25	G	pre-1L post-adj	0.34	estimated	0.33	estimated	0.34	estimated	N	0	-0.240843	ER_low	LumB	-0.686118	0.389962	4	SF3B1_c.2098A>G_p.K700E(18.01,1266), TP53_c.404G>T_p.C135F(17.75,5036), PIK3CA_c.3140A>G_p.H1047R(27.73,6420), PIK3CA_c.1070G>T_p.R357L(27.50,3974), RB1_c.2359C>T_p.R787*(0.28,3200)RB1_c.264+1G>C_p.splice site 264+1G>C(0.44,1589), RB1_c.1332+1G>A_p.splice site 1332+1G>A(1.33,3299), APC_c.3866_3870delGTAAT_p.C1289fs*10(0.21,7453), RB1_c.318delA_p.A107fs*4(0.41,2192), RB1_c.1338C>A_p.Y446*(6.25,228…	Censored	Censored	YES	2L
224	G	tx naïve met	0.47	estimated	0.53	estimated	#N/A	#N/A	N	0	-0.240486	ER_low	LumB	-0.524145	0.360564	5	nonenone	RP	Died	NO	2L
21	G	tx naïve met	0.11	estimated	0.0077	estimated	0.024	estimated	N	0	-0.23641	ER_low	LumA	0.083838	0.0934746	8	PIK3CA_c.1633G>A_p.E545K(10.92,980), ASXL1_c.1934_1935insG_p.G646fs*12(17.48,1436), TP53_c.722C>T_p.S241F(0.52,2106)SMAD4_c.1250_1256delAAGCTGG_p.E417fs*17(4.13,727), ASXL1_c.1772_1773insA_p.Y591fs*1(3.74,1044), MAP2K4_c.219-2A>G_p.splice site 219-2A>G(4.45,494), TP53_c.506_507insT_p.M169fs*12(4.15,2845)	nonRP	Died	YES	2L
47	F	tx naïve	0.14	estimated	0.09	estimated	#N/A	#N/A	N	0	-0.235692	ER_low	LumB	-0.436619	0.264345	1	PIK3CA_c.263G>A_p.R88Q(3.27,4376), PIK3CA_c.3140A>G_p.H1047R(7.44,5738), ASXL1_c.1900_1922del23_p.E635fs*15(0.51,2164), TP53_c.774A>C_p.E258D(5.54,5219)none	nonRP	Censored	NO	2L
182	F	tx naïve met	0.028	estimated	0.012	estimated	0.12	estimated	Y	3	-0.223415	ER_low	LumA	0.0188662	0.0695432	4	ESR1_c.1610A>C_p.Y537S(0.33,6142), ESR1_c.1138G>C_p.E380Q(0.48,6223), PIK3CA_c.1633G>A_p.E545K(2.78,3528), ESR1_c.1613A>G_p.D538G(1.80,6268)none	nonRP	Died	YES	2L
193	F	tx naïve	0.17	estimated	0.024	estimated	0.68	estimated	Y	3	-0.218369	ER_low	LumA	0.387655	-0.535196	3	AKT1_c.49G>A_p.E17K(11.38,4491), ESR1_c.1387T>C_p.S463P(0.94,4151), ESR1_c.1607T>G_p.L536R(4.65,4536), ESR1_c.1610A>G_p.Y537C(0.60,4516)MAP3K1_c.802G>T_p.G268*(7.08,1468), CHEK2_c.1164delC_p.T389fs*25(1.13,3187)	nonRP	Died	YES	2L
136	G	tx naïve met	0.19	estimated	0.11	estimated	0.34	estimated	Y	1	-0.209642	ER_low	LumA	-0.297417	0.425916	4	TP53_c.724T>A_p.C242S(2.88,3681), AXL_c.883C>T_p.R295W(47.66,2436), ESR1_c.1610A>C_p.Y537S(0.28,4361), PIK3CA_c.1633G>A_p.E545K(18.66,3312)BAP1_c.1313C>G_p.S438*(0.96,1659)	nonRP	Died	YES	2L
68	F	tx naïve met	0	not-detected	0	not-detected	#N/A	#N/A	N	0	-0.206642	ER_low	LumA	-0.205638	0.471168	4	noneBRCA1_c.4357+1G>T_p.splice site 4357+1G>T(0.45,4718)	nonRP	Censored	NO	2L
82	F	tx naïve met	0.36	estimated	0.19	estimated	0.34	estimated	Y	1	-0.203173	ER_low	LumA	-0.0570234	0.600038	3	PTEN_c.80A>G_p.Y27C(18.01,2888), ESR1_c.1613A>G_p.D538G(16.10,4920), PTEN_c.389G>T_p.R130L(18.26,5023)CDH1_c.763_773CAGAATGACAA>GAC_p.Q255fs*11(20.03,3945)	RP	Died	YES	2L
4	G	during 1L	#N/A	#N/A	0.023	estimated	0.13	estimated	UKN	0	-0.192135	ER_low	LumA	-0.0251201	-0.0196703	8	#N/A	Censored	Censored	NO	2L
40	G	tx naïve	0.015	estimated	#N/A	#N/A	0	not-detected	N	0	-0.176024	ER_low	Basal	-0.725389	0.755703	4	TP53_c.949C>T_p.Q317*(0.94,3301), PIK3CA_c.1624G>A_p.E542K(1.22,2210)none	nonRP	Died	NO	3L
208	G	tx naïve met	0.067	estimated	0.0073	estimated	#N/A	#N/A	Y	2	-0.166538	ER_low	LumA	-0.0929078	0.289675	3	PIK3CA_c.1633G>A_p.E545K(6.68,4522), ESR1_c.1613A>G_p.D538G(1.86,5865), ESR1_c.1609T>A_p.Y537N(0.48,5862), MAP3K1_c.1573C>T_p.Q525*(6.31,1251)CDH1_c.622G>T_p.E208*(4.24,4812)	nonRP	Censored	YES	2L
219	G	pre-1L post-adj	0.55	estimated	0.025	estimated	#N/A	#N/A	Y	6	-0.164314	ER_low	LumA	0.246185	-0.631762	3	PIK3CA_c.1258T>C_p.C420R(28.02,3176), ESR1_c.1607T>A_p.L536H(1.31,4745), ESR1_c.1613A>G_p.D538G(5.21,4815), ESR1_c.1571A>T_p.H524L(0.30,3656), ESR1_c.1138G>C_p.E380Q(0.82,5390), ESR1_c.1610A>C_p.Y537S(3.54,4685), ESR1_c.1608_1609CT>TA_p.Y537N(3.91,4016), PIK3CA_c.3132T>A_p.N1044K(29.35,5989)none	RP	Died	NO	2L
127	G	post1L	0.61	estimated	0.2	estimated	#N/A	#N/A	Y	3	-0.159789	ER_low	LumA	-0.396825	0.523163	10	TP53_c.216_217insC_p.V73fs*76(52.90,7032), ESR1_c.1609T>A_p.Y537N(0.21,9698), ESR1_c.1613A>G_p.D538G(0.30,9770), ESR1_c.1610A>C_p.Y537S(12.00,9584)ASXL1_c.1154_1179del26_p.G385fs*16(10.35,2522), SUFU_c.724G>T_p.E242*(1.86,1667), BRCA2_c.5204_5379del176_p.K1735fs*13(38.48,7837), RB1_c.1389+2T>G_p.splice site 1389+2T>G(0.47,1474), ARID1A_c.5011_5012insATGGC_p.R1671fs*4(19.61,862), ARID1A_c.5086T>AC…	RP	Died	NO	2L
72	AI	post1L	#N/A	#N/A	-	detected	0.023	estimated	UKN	0	-0.156721	ER_low	Her2	-0.014475	-0.108294	9	#N/A	RP	Died	YES	2L
88	G	tx naïve	0.13	estimated	0.073	estimated	0.26	estimated	Y	1	-0.134573	ER_low	LumA	0.484236	-0.421429	3	ESR1_c.1613A>G_p.D538G(3.17,5528), CHEK2_c.470T>C_p.I157T(50.75,3478), PIK3CA_c.1634A>G_p.E545G(15.23,3880)DNMT3A_c.2082+1G>A_p.splice site 2082+1G>A(0.47,1064), DNMT3A_c.2478+1G>A_p.splice site 2478+1G>A(1.35,1403)	RP	Died	NO	2L
5	F	tx naïve met	0	not-detected	0	not-detected	#N/A	#N/A	N	0	-0.117008	ER_low	LumA	-0.167617	0.232465	3	nonenone	nonRP	Censored	NO	2L
70	F	tx naïve	0.42	estimated	0.34	estimated	0.0031	estimated	N	0	-0.113985	ER_low	LumA	0.249772	-0.198257	8	ERBB3_c.2783A>G_p.E928G(16.39,8359), ERBB2_c.2264T>C_p.L755S(18.25,5190)CDH1_c.1348_1363delTACATTCTACACGTAG_p.Y450fs*2(25.90,6105), CBFB_c.79-1G>A_p.splice site 79-1G>A(22.96,1015)	RP	Died	YES	3L
75	G	tx naïve	0.37	estimated	0.74	estimated	0.78	estimated	Y	2	-0.0974811	ER_low	LumB	-0.348125	-0.160162	9	PIK3CA_c.3140A>G_p.H1047R(47.50,6817), ESR1_c.1610A>C_p.Y537S(2.07,4922), ESR1_c.1609T>A_p.Y537N(0.16,4979)BRCA1_c.1687C>T_p.Q563*(52.12,4231), ATR_c.2806-5_2833del33_p.splice site 2806-5_2833del33(7.11,4376), BRCA1_c.1687_1689CAG>TAC_p.Q563Y(2.86,4261), BRCA1_c.1687_1688CA>TT_p.Q563L(10.01,4265)	RP	Died	YES	3L
279	F	tx naïve	#N/A	#N/A	#N/A	#N/A	#N/A	#N/A	UKN	0	-0.0902287	ER_low	LumA	#N/A	#N/A	4	#N/A	nonRP	Censored	NO	2L
81	G	post1L	#N/A	#N/A	0	not-detected	#N/A	#N/A	UKN	0	-0.0850429	ER_low	LumB	-0.29394	0.170292	3	#N/A	nonRP	Censored	NO	3L
78	F	tx naïve met	0	not-detected	-	detected	#N/A	#N/A	N	0	-0.0803647	ER_low	LumA	0.0847899	-0.48786	8	nonenone	nonRP	Censored	YES	2L
220	F	pre-1L post-adj	0.33	estimated	#N/A	#N/A	0.17	estimated	Y	1	-0.0796697	ER_low	LumB	0.0884172	-0.260177	9	WHSC1_c.3295G>A_p.E1099K(8.92,1143), DNMT3A_c.2711C>T_p.P904L(8.12,1096), ESR1_c.1610A>C_p.Y537S(8.96,4685)none	RP	Died	NO	2L
20	G	tx naïve met	0.17	estimated	-	detected	0	not-detected	Y	3	-0.0776806	ER_low	LumA	-0.0911109	0.227921	3	ESR1_c.1609T>A_p.Y537N(2.17,5840), ESR1_c.1613A>G_p.D538G(4.44,5897), ESR1_c.1609_1610TA>AG_p.Y537S(0.17,5893), PIK3CA_c.3140A>G_p.H1047R(9.31,5545)NF1_c.3892C>T_p.Q1298*(8.15,3241), CBFB_c.459delT_p.F153fs*26(8.56,1156)	RP	Died	YES	2L
225	F	pre-1L post-adj	0.086	estimated	0	not-detected	#N/A	#N/A	Y	1	-0.0662561	ER_low	LumA	-0.0379843	-0.467743	9	ESR1_c.1607T>A_p.L536H(0.23,6533)TP53_c.998_999insATCCG_p.G334fs*13(8.28,5010)	nonRP	Censored	NO	2L
102	G	tx naïve met	0.29	estimated	0	not-detected	#N/A	#N/A	N	0	-0.0319331	ER_low	LumB	0.445192	-0.395235	8	MUTYH_c.494A>G_p.Y165C(46.77,2991), TP53_c.524G>A_p.R175H(18.58,5576)none	nonRP	Censored	NO	3L
95	AI	pre-1L post-adj	0.22	estimated	0.28	estimated	#N/A	#N/A	Y	2	-0.0256453	ER_low	LumA	-0.650132	0.699674	4	PIK3CA_c.1634A>C_p.E545A(6.99,2604), TET2_c.4160A>G_p.N1387S(1.00,997), PARP3_c.1432+1G>A_p.splice site 1432+1G>A(0.47,1488), ESR1_c.1610A>C_p.Y537S(0.69,4809), ESR1_c.1613A>G_p.D538G(10.68,4858), GATA3_c.1006_1007insG_p.D336fs*17(6.93,1284)NOTCH2_c.66delC_p.A23fs*14(13.30,361), DNMT3A_c.745C>T_p.Q249*(5.27,2088), MAP2K4_c.1135_1136insT_p.C379fs*5(13.13,1135), FH_c.986delA_p.N329fs*7(7.85,1681)	RP	Died	NO	3L
83	AI	tx naïve met	0.2	estimated	0.0074	estimated	#N/A	#N/A	N	0	-0.0078858	ER_low	LumA	-0.138831	0.517072	3	PIK3CA_c.1357G>A_p.E453K(0.82,3057), KRAS_c.35G>T_p.G12V(0.44,3382), KRAS_c.34G>A_p.G12S(0.26,3105), PIK3CA_c.2176G>A_p.E726K(1.23,974), PIK3CA_c.1624G>A_p.E542K(9.15,3410)TBX3_c.1224_1249>G_p.P410fs*214(6.21,2495)	nonRP	Censored	YES	2L
227	G	post1L	0.62	estimated	0.66	estimated	#N/A	#N/A	Y	2	-0.0038282	ER_low	LumB	-0.335525	-0.182359	6	TP53_c.587G>T_p.R196L(43.42,3273), ESR1_c.1138G>C_p.E380Q(1.05,4181), DNMT3A_c.2645G>T_p.R882L(0.56,1247), ESR1_c.1571A>T_p.H524L(0.20,2931), KIT_c.1926A>C_p.K642N(0.15,4045)MAP3K13_c.2360delA_p.E787fs*37(0.61,1628), MLL2_c.10465C>T_p.Q3489*(2.31,1387), MUTYH_c.892-2A>G_p.splice site 892-2A>G(51.37,1857), RB1_c.1457T>A_p.L486*(0.39,3073)	RP	Died	YES	3L
238	G	tx naïve met	0	not-detected	-	detected	0.27	estimated	N	0	0.00431759	ER_high	LumB	0.0469741	0.00815274	6	noneDNMT3A_c.1792C>T_p.R598*(0.81,1473)	RP	Died	YES	3L
199	G	tx naïve met	0.73	estimated	0.75	estimated	#N/A	#N/A	Y	1	0.0178365	ER_high	LumB	-0.53977	-0.0585211	7	RB1_c.649C>T_p.Q217*(0.38,1839), RB1_c.1959delA_p.V654fs*4(0.92,1848), ATM_c.7213A>C_p.M2405L(0.14,4361), ESR1_c.1610A>C_p.Y537S(0.19,3175)CDKN1B_c.13_25delCGAGTGTCTAACG_p.R5fs*33(49.86,357), RB1_c.1050-1G>A_p.splice site 1050-1G>A(1.31,3056), RB1_c.2211+1_2211+13del13_p.splice site 2211+1_2211+13del13(0.60,2346), RB1_c.264+2T>C_p.splice site 264+2T>C(1.09,1379), RB1_c.1682_1683insAAAGTTTTATCAAAG…	RP	Died	YES	2L
80	G	post-neoadj pre-adj	0.1	estimated	0.29	estimated	0.19	estimated	N	0	0.0354771	ER_high	LumA	0.161072	-0.353366	2	PIK3CA_c.1624G>A_p.E542K(10.75,1674)none	nonRP	Died	NO	2L
150	F	pre-1L post-adj	0	not-detected	#N/A	#N/A	0.22	estimated	N	0	0.0485665	ER_high	LumB	-0.623039	-0.162298	9	noneTP53_c.868_880CGCAAGAAAGGGG>T_p.R290*(2.78,7188)	nonRP	Censored	NO	2L
115	F	tx naïve	0.45	estimated	0.47	estimated	0.56	estimated	Y	1	0.0667479	ER_high	LumB	0.139244	-0.372022	9	ESR1_c.1613A>G_p.D538G(13.38,5045), TP53_c.551_554delATAG_p.D184fs*62(36.86,5494), TP53_c.404G>A_p.C135Y(7.36,4717), DNMT3A_c.2644C>A_p.R882S(4.63,1511), DNMT3A_c.2644C>T_p.R882C(0.58,1384)MLL2_c.1301delT_p.L434fs*496(12.41,1869), FBXW7_c.238_242delAACAA_p.N80fs*1(0.51,1972)	RP	Died	YES	2L
34	G	tx naïve met	0.23	estimated	0	not-detected	0	not-detected	Y	3	0.0689628	ER_high	LumB	0.366646	-0.437686	8	ESR1_c.1610A>G_p.Y537C(1.11,4495), ESR1_c.1138G>C_p.E380Q(1.33,4873), ESR1_c.1613A>G_p.D538G(0.98,4582)GATA3_c.1308delC_p.S437fs*39(4.18,3592)	nonRP	Died	NO	2L
187	G	tx naïve met	0.63	estimated	0.032	estimated	-	detected	N	0	0.0724605	ER_high	LumA	0.398567	-0.533019	9	PIK3CA_c.1035T>A_p.N345K(50.84,4180), RB1_c.649C>T_p.Q217*(1.47,1501)RB1_c.1172C>A_p.S391*(0.56,1969), INPP4B_c.2134C>T_p.R712*(2.05,584), ATM_c.5496+2_5496+5delTAAG_p.splice site 5496+2_5496+5delTAAG(69.96,2527)	nonRP	Censored	YES	2L
300	G	pre-1L post-adj	#N/A	#N/A	#N/A	#N/A	#N/A	#N/A	Y	0	0.0735388	ER_high	LumB	#N/A	#N/A	2	#N/A	nonRP	Died	NO	2L
26	AI	tx naïve	0	not-detected	#N/A	#N/A	0	not-detected	N	0	0.0745023	ER_high	LumB	0.487997	0.0484883	8	TP53_c.524G>A_p.R175H(1.66,4094)none	RP	Died	NO	3L
64	F	pre-1L post-adj	0.65	estimated	0.6	estimated	0.58	estimated	N	0	0.0829844	ER_high	LumB	0.201692	0.199566	6	noneSPEN_c.6241C>T_p.R2081*(2.52,1032), MAP2K4_c.946C>T_p.Q316*(53.88,798)	nonRP	Died	NO	3L
123	F	0	0	not-detected	#N/A	#N/A	#N/A	#N/A	N	0	0.0895065	ER_high	LumA	#N/A	#N/A	8	noneRAD54L_c.767-2A>G_p.splice site 767-2A>G(48.02,681), TET2_c.2839C>T_p.Q947*(0.64,1414)	nonRP	Censored	NO	2L
186	G	tx naïve	0.012	estimated	0.0058	estimated	#N/A	#N/A	N	0	0.101457	ER_high	LumB	0.304853	-0.599932	3	FGFR2_c.1647T>A_p.N549K(1.17,4517), FGFR2_c.1990C>T_p.R664W(1.02,3248), PIK3CA_c.3140A>G_p.H1047R(0.50,4387)DNMT3A_c.1852-1G>A_p.splice site 1852-1G>A(0.61,1483), SGK1_c.115_116insTGGG_p.A40fs*21(54.87,421)	nonRP	Censored	YES	2L
201	G	pre-1L post-adj	0.071	estimated	0.07	estimated	0.6	estimated	Y	2	0.109847	ER_high	LumB	-0.564899	0.56937	1	ESR1_c.1610A>C_p.Y537S(1.43,5867), ESR1_c.1613A>G_p.D538G(0.38,6007)GATA3_c.1200_1201insT_p.M401fs*107(1.79,3687)	nonRP	Died	YES	3L
141	F	post-neoadj pre-adj	0.084	estimated	0.032	estimated	0.042	estimated	Y	2	0.110247	ER_high	LumA	0.0232871	0.261052	4	ESR1_c.1613A>G_p.D538G(0.69,5958), MUTYH_c.692G>A_p.R231H(49.89,1808), ESR1_c.1609T>A_p.Y537N(0.14,5921), PIK3CA_c.1633G>A_p.E545K(12.13,4814)TP53_c.138_156delCCCGGACGATATTGAACAA_p.P47fs*70(4.78,7064)	nonRP	Died	NO	3L
76	G	post1L	0.025	estimated	0	not-detected	#N/A	#N/A	N	0	0.113759	ER_high	LumA	-0.320157	-0.118426	3	CDKN1B_c.410delC_p.P137fs*8(2.50,921)TBX3_c.1103delT_p.L368fs*264(1.03,1361)	nonRP	Censored	NO	3L
100	G	tx naïve met	-	detected	0	not-detected	#N/A	#N/A	Y	1	0.120689	ER_high	LumB	0.187601	-0.479499	9	RICTOR_c.3224G>A_p.R1075Q(49.74,1329), ESR1_c.1138G>C_p.E380Q(0.15,4737), PTEN_c.395G>T_p.G132V(3.02,4508)DNMT3A_c.1668-2A>T_p.splice site 1668-2A>T(0.43,1623)	nonRP	Censored	NO	2L
48	G	tx naïve met	0.12	estimated	0.0078	estimated	0.044	estimated	N	0	0.122203	ER_high	LumA	-0.135524	0.2852	4	AKT1_c.49G>A_p.E17K(7.59,3608)TBX3_c.479_480insA_p.D160fs*5(3.95,1366), ARID1A_c.3119delA_p.N1040fs*19(5.51,1289)	nonRP	Censored	NO	2L
10	F	tx naïve	0.02	estimated	0.015	estimated	0.023	estimated	N	0	0.126627	ER_high	LumA	0.131672	0.481781	3	FGF6_c.415G>A_p.V139I(2.94,2108), TP53_c.743G>A_p.R248Q(0.13,6103), SPEN_c.3385G>A_p.V1129I(47.32,1232)BRCA2_c.9275_9276delAT_p.Y3092fs*18(48.47,4764), DNMT3A_c.1642_1643delAT_p.M548fs*29(1.46,1921), NF1_c.6145A>T_p.K2049*(2.46,4019), DNMT3A_c.2580G>A_p.W860*(1.17,1532), MAP2K4_c.535G>T_p.E179*(2.09,623), TET2_c.2305C>T_p.Q769*(1.50,667)	RP	Died	YES	2L
173	F	tx naïve met	-	detected	0	not-detected	#N/A	#N/A	N	0	0.131617	ER_high	LumA	0.197141	0.166904	2	PIK3CA_c.1357G>A_p.E453K(0.42,1683)none	nonRP	Censored	NO	2L
103	F	post-neoadj pre-adj	0	not-detected	0	not-detected	#N/A	#N/A	N	0	0.139092	ER_high	LumA	0.0831972	0.0643988	3	ASXL1_c.1934_1935insG_p.G646fs*12(1.23,1709), TP53_c.503A>T_p.H168L(0.26,4919)none	nonRP	Censored	NO	2L
9	F	post-neoadj pre-adj	0.41	estimated	-	detected	0.29	estimated	Y	4	0.143374	ER_high	Normal	-0.224834	0.696043	4	ESR1_c.1609T>A_p.Y537N(1.04,8590), ESR1_c.1607T>C_p.L536P(1.19,8522), ESR1_c.1607T>A_p.L536H(0.09,8532), ESR1_c.1613A>G_p.D538G(8.97,8669), DNMT3A_c.2645G>A_p.R882H(3.88,1778), DNMT3A_c.2309C>T_p.S770L(0.39,1541), DNMT3A_c.2644C>A_p.R882S(0.25,2029)TET2_c.1968delC_p.S657fs*43(0.56,1078), EGFR_c.1306T>A_p.F436I(0.35,3396), BRCA2_c.9097_9098insA_p.T3033fs*11(59.94,2863), DNMT3A_c.2323-2A>G_p.splice…	RP	Died	YES	2L
181	F	pre-1L post-adj	0	not-detected	0	not-detected	0	not-detected	N	0	0.158863	ER_high	LumB	-0.210274	0.461827	4	CDKN2A_c.89C>T_p.A30V(49.35,2604)none	nonRP	Died	NO	2L
145	F	tx naïve	0	not-detected	0	not-detected	0	not-detected	N	0	0.162857	ER_high	LumA	0.313859	0.0125455	1	DNMT3A_c.2645_2646GC>AT_p.R882H(25.32,1331)none	nonRP	Died	NO	2L
2	AI	post 1L	0	not-detected	#N/A	#N/A	0	not-detected	N	0	0.166326	ER_high	LumA	0.299197	0.327219	6	SF3B1_c.2098A>G_p.K700E(3.06,1045), SF3B1_c.1998G>C_p.K666N(0.52,2134)none	nonRP	Censored	NO	2L
54	G	post1L	0.14	estimated	-	detected	#N/A	#N/A	Y	3	0.184948	ER_high	LumB	-0.0026256	-0.32085	9	ESR1_c.1607T>A_p.L536H(0.15,5222), NF1_c.8059_8060delAG_p.S2687fs*5(3.53,2666), ESR1_c.1613A>G_p.D538G(3.82,5308), ESR1_c.1607T>C_p.L536P(0.25,5222)TP53_c.138_142delCCCGG_p.P47fs*3(9.17,5738), ATR_c.7792C>T_p.R2598*(4.97,2555)	nonRP	Censored	YES	2L
218	G	tx naïve met	-	detected	0	not-detected	#N/A	#N/A	N	0	0.192992	ER_high	LumB	0.397648	0.0541966	3	DNMT3A_c.2410C>T_p.P804S(0.69,1156), JAK2_c.1849G>T_p.V617F(0.55,3454), CBL_c.1211G>A_p.C404Y(3.32,1084), PIK3CA_c.3140A>T_p.H1047L(0.10,4879)DNMT3A_c.1631delG_p.R544fs*107(0.47,1697), DNMT3A_c.917G>A_p.W306*(0.76,1704), CBL_c.1095+1G>A_p.splice site 1095+1G>A(0.55,1100)	nonRP	Censored	NO	2L
137	F	tx naïve met	0.0039	estimated	#N/A	#N/A	0.0034	estimated	N	0	0.196391	ER_high	LumA	-0.0694368	0.0537167	5	PIK3CA_c.3062A>G_p.Y1021C(0.39,4155), DNMT3A_c.2096G>A_p.G699D(0.57,1917), TP53_c.721T>G_p.S241A(0.30,3684)RAD51C_c.577C>T_p.R193*(0.50,596)	RP	Died	YES	2L
169	F	pre-1L post-adj	0	not-detected	0	not-detected	#N/A	#N/A	N	0	0.214661	ER_high	LumA	0.524903	-0.273635	9	CHEK2_c.470T>C_p.I157T(50.55,3082)none	nonRP	Censored	NO	2L
194	F	tx naïve met	#N/A	#N/A	#N/A	#N/A	#N/A	#N/A	UKN	0	0.215627	ER_high	LumA	0.508529	0.447885	3	#N/A	nonRP	Censored	NO	2L
232	F	tx naïve met	0	not-detected	0	not-detected	#N/A	#N/A	N	0	0.216645	ER_high	LumA	0.132115	-0.151809	3	BRCA2_c.6101G>A_p.R2034H(0.21,3779)none	nonRP	Censored	NO	2L
52	F	tx naïve	0.058	estimated	0.15	estimated	0.43	estimated	N	0	0.217093	ER_high	LumB	0.254724	-0.539722	8	JAK2_c.1849G>T_p.V617F(0.70,3415), PIK3CA_c.3140A>G_p.H1047R(5.79,4527)none	nonRP	Died	NO	2L
212	G	post1L	#N/A	#N/A	0.56	estimated	0.55	estimated	UKN	0	0.217749	ER_high	LumA	0.119759	-0.52551	1	#N/A	RP	Died	YES	2L
207	G	tx naïve met	0	not-detected	0	not-detected	#N/A	#N/A	N	0	0.218203	ER_high	LumA	0.493717	-0.272306	7	ATM_c.875C>T_p.P292L(49.25,2745)none	nonRP	Censored	NO	2L
192	G	tx naïve met	-	detected	0	not-detected	0	not-detected	Y	1	0.22321	ER_high	LumB	-0.275655	-0.477374	1	CREBBP_c.6983C>T_p.S2328L(0.50,1784), TP53_c.743G>A_p.R248Q(0.39,3298), ESR1_c.1609T>A_p.Y537N(0.26,3883)ASXL1_c.2535delC_p.S846fs*21(0.75,1326)	nonRP	Died	YES	2L
31	AI	tx naïve	0	not-detected	0	not-detected	0	not-detected	N	0	0.234247	ER_high	LumB	0.451236	-0.124368	1	nonenone	RP	Died	YES	2L
178	G	post neoadj pre 1L	0.011	estimated	0	not-detected	#N/A	#N/A	Y	1	0.236371	ER_high	LumB	0.0866955	0.283144	9	PIK3CA_c.1624G>A_p.E542K(1.15,2345), PTPN11_c.1282G>A_p.V428M(0.28,3200), ESR1_c.1613A>G_p.D538G(0.35,3105)none	nonRP	Censored	NO	2L
217	G	tx naïve	0.071	estimated	0.088	estimated	0.11	estimated	N	0	0.239539	ER_high	LumB	-0.279703	0.0250015	10	CBL_c.1193A>G_p.H398R(8.66,1085), KRAS_c.436G>A_p.A146T(5.54,2402), TP53_c.592G>T_p.E198*(0.57,6655), PIK3CA_c.3140A>G_p.H1047R(7.10,7495), CHEK2_c.470T>C_p.I157T(51.54,3890)TET2_c.5058_5061delCCAG_p.S1686fs*8(0.47,1268), FLCN_c.918G>A_p.W306*(51.49,2511)	RP	Died	YES	2L
37	G	tx naïve met	0.11	estimated	#N/A	#N/A	0.12	estimated	Y	5	0.242135	ER_high	LumB	-0.129755	0.311446	1	ESR1_c.1387T>C_p.S463P(0.20,4007), TP53_c.824G>T_p.C275F(7.80,5041), ESR1_c.1610A>C_p.Y537S(2.27,4796), ESR1_c.1138G>C_p.E380Q(0.54,5205), ESR1_c.1613A>G_p.D538G(0.74,4871), ESR1_c.1609T>A_p.Y537N(0.25,4844)NOTCH2_c.2599+1G>C_p.splice site 2599+1G>C(9.16,1026)	nonRP	Died	NO	3L
16	G	post-neoadj pre-adj	0	not-detected	0.0042	estimated	0	not-detected	N	0	0.254101	ER_high	LumB	0.345615	-0.110822	6	DNMT3A_c.2645G>A_p.R882H(0.40,1977)DNMT3A_c.2259G>A_p.W753*(0.50,1998)	nonRP	Died	NO	3L
241	G	tx naïve	0.023	estimated	0.048	estimated	0.64	estimated	N	0	0.259334	ER_high	LumA	0.345988	-0.100004	3	KRAS_c.35G>A_p.G12D(1.63,2570), PIK3CA_c.3140A>G_p.H1047R(2.32,5507)MSH3_c.2436-1G>A_p.splice site 2436-1G>A(50.30,988), CDH1_c.2017delC_p.Q673fs*6(0.80,5094), NF1_c.333delA_p.K111fs*54(0.15,4102)	nonRP	Died	NO	2L
154	AI	post-neoadj pre-adj	0	not-detected	0	not-detected	#N/A	#N/A	N	0	0.268127	ER_high	LumA	0.0973508	0.147284	4	nonenone	nonRP	Censored	YES	2L
60	F	tx naïve	0	not-detected	0	not-detected	#N/A	#N/A	N	0	0.268794	ER_high	LumA	0.618945	-0.478268	8	ASXL1_c.1934_1935insG_p.G646fs*12(6.34,2224)EZH2_c.862C>T_p.R288*(0.87,921)	nonRP	Censored	NO	2L
240	G	pre-1L	0.43	estimated	0.36	estimated	#N/A	#N/A	N	0	0.279951	ER_high	LumA	-0.411235	-0.15682	4	TP53_c.856G>A_p.E286K(11.91,4525), POLE_c.2949G>C_p.K983N(0.51,985), PIK3CA_c.3140A>G_p.H1047R(24.89,5427), PIK3CA_c.1133G>T_p.C378F(23.79,3358), TP53_c.536A>G_p.H179R(0.20,4536), MDM4_c.1100C>T_p.S367L(0.82,1959)MAP3K1_c.3143_3144insCTCA_p.Q1048fs*10(37.75,1380), PTEN_c.1030A>T_p.K344*(3.09,2363), TP53_c.348delT_p.T118fs*5(0.31,3248)	nonRP	Censored	NO	2L
110	F	pre-1L post-adj	#N/A	#N/A	-	detected	#N/A	#N/A	UKN	0	0.304901	ER_high	LumA	-0.420364	0.276677	3	#N/A	nonRP	Censored	NO	2L
94	F	tx naïve met	#N/A	#N/A	#N/A	#N/A	#N/A	#N/A	UKN	0	0.308576	ER_high	LumB	0.211821	-0.437151	7	#N/A	nonRP	Censored	NO	2L
245	F	tx naïve met	-	detected	0.0087	estimated	0.051	estimated	N	0	0.311038	ER_high	LumA	-0.201193	0.362721	3	DNMT3A_c.2644C>T_p.R882C(0.43,1396), PIK3CA_c.1624G>A_p.E542K(0.29,2439)BRCA2_c.4243G>T_p.E1415*(1.75,3080), BRCA2_c.2818C>T_p.Q940*(1.40,2503), DNMT3A_c.722_723insCT_p.E241fs*76(1.43,1884)	nonRP	Censored	NO	2L
174	G	tx naïve	0.0079	estimated	0.013	estimated	-	cannot-be-determined	N	0	0.327814	ER_high	LumB	0.074095	-0.443275	1	PTEN_c.274G>C_p.D92H(0.79,4429)BRCA2_c.5238_5239insT_p.N1747fs*1(49.40,5636)	nonRP	Died	YES	3L
191	G	post1L	-	detected	#N/A	#N/A	0.0042	estimated	Y	1	0.331615	ER_high	LumB	-0.39656	-0.200263	1	BRCA2_c.1813_1814insA_p.I605fs*11(45.31,3889), ESR1_c.1613A>G_p.D538G(0.11,7311)GATA3_c.720_727delGGGCGGCT_p.G241fs*60(0.41,1727)	RP	Died	YES	3L
11	G	tx naïve	0.011	estimated	0	not-detected	#N/A	#N/A	N	0	0.34167	ER_high	LumA	0.408399	-0.126972	3	PIK3CA_c.1624G>A_p.E542K(1.20,1417), AXIN1_c.1475G>A_p.R492H(52.66,1071)none	nonRP	Censored	NO	2L
27	F	tx naïve	0.016	estimated	0	not-detected	#N/A	#N/A	N	0	0.379846	ER_high	LumB	-0.213826	0.161662	1	noneCHEK2_c.1085delG_p.C362fs*3(0.28,3519), TP53_c.673-2A>G_p.splice site 673-2A>G(0.17,4845)	nonRP	Censored	NO	2L
185	F	pre-1L post-adj	0.13	estimated	#N/A	#N/A	#N/A	#N/A	N	0	0.38018	ER_high	LumA	0.483762	-0.704648	7	noneBARD1_c.2300_2301delTG_p.V767fs*4(48.86,923)	nonRP	Censored	NO	2L
278	G	tx naïve met	#N/A	#N/A	#N/A	#N/A	#N/A	#N/A	UKN	0	0.38888	ER_high	LumB	#N/A	#N/A	10	#N/A	nonRP	Censored	YES	2L
63	G	pre-1L post-adj	0.0056	estimated	0.005	estimated	0.1	estimated	Y	1	0.389853	ER_high	LumB	0.59171	-0.608278	8	TP53_c.742C>T_p.R248W(0.13,5928), PBRM1_c.625C>T_p.Q209*(1.06,660), PTEN_c.1003C>T_p.R335*(0.63,2399), PTEN_c.509G>T_p.S170I(0.50,4818), TP53_c.745A>T_p.R249W(1.11,6850), ESR1_c.1613A>G_p.D538G(0.14,7056)none	nonRP	Censored	YES	2L
35	F	tx naïve met	0.68	estimated	0.08	estimated	-	detected	N	0	0.399986	ER_high	LumA	0.163698	-0.179974	9	GATA3_c.1223_1224insT_p.P409fs*99(15.82,2946)MLL2_c.674-1G>A_p.splice site 674-1G>A(0.38,1853)	nonRP	Died	NO	2L
183	F	post1L	-	detected	0.0032	estimated	0.13	estimated	N	0	0.414544	ER_high	LumB	0.00584424	-0.663492	8	AKT1_c.49G>A_p.E17K(0.13,3982), DNMT3A_c.977G>A_p.R326H(2.31,864)MUTYH_c.892-2A>G_p.splice site 892-2A>G(51.03,1701)	nonRP	Died	YES	3L
44	F	tx naïve met	0.42	estimated	0.6	estimated	0.013	estimated	Y	3	0.435389	ER_high	LumB	0.0314334	0.360342	9	ESR1_c.1610A>C_p.Y537S(20.31,3772), ESR1_c.1613A>G_p.D538G(2.74,3834), ESR1_c.1609T>A_p.Y537N(1.55,3813)NBN_c.657_661delACAAA_p.K219fs*16(75.15,1163)	RP	Died	YES	2L
266	F	post1L	-	detected	0	not-detected	#N/A	#N/A	N	0	0.447005	ER_high	LumB	0.232933	-0.325017	6	nonenone	nonRP	Died	NO	2L
122	F	tx naïve	0	not-detected	0	not-detected	#N/A	#N/A	N	0	0.450947	ER_high	LumA	-0.268331	-0.246715	3	BRCA2_c.2808_2811delACAA_p.A938fs*21(49.90,4048)CDH1_c.1649_1650GG>T_p.R550fs*7(1.44,5569)	nonRP	Censored	NO	2L
146	F	tx naïve met	#N/A	#N/A	#N/A	#N/A	#N/A	#N/A	UKN	0	0.464285	ER_high	LumA	0.35878	0.122128	4	#N/A	nonRP	Censored	NO	3L
295	F	pre-1L post-adj	0.3	estimated	0.56	estimated	0.3	estimated	N	0	0.469898	ER_high	LumA	0.220378	-0.421203	4	noneMUTYH_c.892-2A>G_p.splice site 892-2A>G(50.55,2170)	nonRP	Died	NO	2L
153	G	pre-1L post-adj	#N/A	#N/A	#N/A	#N/A	0	not-detected	UKN	0	0.470284	ER_high	LumB	-0.0687995	0.296549	8	#N/A	RP	Died	NO	2L
253	G	tx naïve met	0.4	estimated	0.0088	estimated	#N/A	#N/A	Y	1	0.495757	ER_high	LumA	-0.0501232	-0.0688192	7	SF3B1_c.2098A>G_p.K700E(13.04,1066), PIK3CA_c.1035T>A_p.N345K(42.62,3353), ESR1_c.1613A>G_p.D538G(1.64,4218)none	nonRP	Censored	NO	3L
30	G	post1L	0.054	estimated	0.19	estimated	#N/A	#N/A	Y	1	0.502944	ER_high	LumB	0.503432	-0.393867	9	DNMT3A_c.2245C>T_p.R749C(1.25,1595), ESR1_c.1610A>G_p.Y537C(0.44,3646), TP53_c.743G>A_p.R248Q(2.21,3305), PIK3CA_c.1633G>A_p.E545K(5.63,2504)CDK12_c.2351_2379del29_p.R784fs*3(7.68,3021), RAD21_c.1472delC_p.P491fs*4(1.35,741), TET2_c.607A>T_p.K203*(0.53,1133)	RP	Died	YES	3L
171	F	tx naïve met	#N/A	#N/A	#N/A	#N/A	#N/A	#N/A	UKN	0	0.517976	ER_high	LumB	0.165803	-0.35598	8	#N/A	nonRP	Censored	NO	2L
165	F	post1L	-	detected	0	not-detected	-	detected	Y	1	0.521078	ER_high	LumB	-0.0829118	0.011769	6	PTEN_c.955_958delACTT_p.T319fs*1(0.26,1543), ESR1_c.1610A>G_p.Y537C(0.20,3976)GATA3_c.991_992insTGGAGGA_p.R331fs*24(0.50,1212)	nonRP	Censored	YES	3L
71	G	tx naïve met	0	not-detected	0	not-detected	0	not-detected	N	0	0.532057	ER_high	LumB	0.105824	-0.40612	3	nonenone	nonRP	Censored	NO	3L
189	G	pre-1L post-adj	0	not-detected	0	not-detected	#N/A	#N/A	N	0	0.538663	ER_high	LumB	0.471473	-0.468987	4	DNMT3A_c.2309C>T_p.S770L(0.77,1555), TP53_c.646G>A_p.V216M(3.76,3404), TP53_c.541C>G_p.R181G(0.14,5179)TET2_c.4633C>T_p.Q1545*(0.50,1203)	nonRP	Censored	NO	2L
104	AI	post neoadj pre 1L	0.49	estimated	0.68	estimated	#N/A	#N/A	Y	3	0.542216	ER_high	LumA	0.361274	-0.448207	1	AXIN1_c.436C>T_p.R146*(0.49,2028), ESR1_c.1613A>G_p.D538G(13.16,6901), CBL_c.1151G>A_p.C384Y(1.07,746), ESR1_c.1609T>A_p.Y537N(0.45,6920), GATA3_c.1006_1007insG_p.D336fs*17(22.75,1090), ESR1_c.1610A>C_p.Y537S(1.52,6846), CCND1_c.340_342delAAG_p.K114del(22.19,4069), AKT1_c.49G>A_p.E17K(0.13,4462), PIK3CA_c.1624G>A_p.E542K(0.48,2727)RB1_c.1909C>T_p.Q637*(0.49,2251)	Censored	Censored	YES	3L
213	F	post neoaj pre adj	0	not-detected	0	not-detected	#N/A	#N/A	N	0	0.561887	ER_high	LumA	0.43791	-0.463283	3	RAD51C_c.773G>A_p.R258H(48.54,583)none	nonRP	Censored	YES	2L
58	G	tx naïve	0.043	estimated	0.057	estimated	0.058	estimated	N	0	0.568627	ER_high	LumB	0.378217	-0.175133	2	TP53_c.713G>T_p.C238F(1.30,5713), ERBB2_c.929C>T_p.S310F(0.44,5216), RNF43_c.1111C>T_p.R371*(0.52,3072), PIK3CA_c.3140A>G_p.H1047R(4.32,6575)none	Censored	Censored	NO	2L
239	F	tx naïve met	0	not-detected	0	not-detected	#N/A	#N/A	N	0	0.582597	ER_high	LumA	-0.209456	0.454734	3	nonenone	nonRP	Censored	YES	2L
118	AI	tx naïve met	0	not-detected	0	not-detected	0	not-detected	N	0	0.599966	ER_high	LumB	0.289868	-0.418344	7	DNMT3A_c.2578T>C_p.W860R(17.22,1092)none	nonRP	Died	NO	2L
210	G	pre-1L post-adj	0.36	estimated	0.42	estimated	#N/A	#N/A	Y	4	0.606853	ER_high	LumB	0.586939	-0.4313	9	ESR1_c.1138G>C_p.E380Q(0.92,5555), ESR1_c.1613A>G_p.D538G(7.77,4492), ESR1_c.1610A>G_p.Y537C(0.20,4413), ESR1_c.1265_1267delTGG_p.V422del(8.08,2165)PPP2R2A_c.1215_1221AGATGAA>TTTGAT_p.K405fs*4(22.46,1189), RB1_c.220_221insAG_p.A74fs*4(0.17,2382), ATM_c.4312_4313insGCACAGAA_p.I1438fs*16(0.24,4215), TP53_c.518_519insTGT_p.V173_R174insV(23.75,4801)	nonRP	Died	YES	2L
57	F	tx naïve	0.47	estimated	0.77	estimated	0.28	estimated	Y	2	0.61193	ER_high	LumA	0.507743	-0.491909	8	PIK3CA_c.3140A>G_p.H1047R(36.56,6936), MUTYH_c.815G>A_p.G272E(51.36,2313), ESR1_c.1609T>A_p.Y537N(0.27,4814), ESR1_c.1613A>G_p.D538G(0.21,4861)MAP3K1_c.4497_4498delAA_p.E1501fs*21(38.13,1516)	RP	Died	YES	2L
135	F	tx naïve	0	not-detected	0	not-detected	#N/A	#N/A	N	0	0.615994	ER_high	LumA	0.157825	0.40565	3	NF1_c.2850G>A_p.splice site 2850G>A(0.63,2701), JAK2_c.1849G>T_p.V617F(1.83,3609), GNAS_c.602G>A_p.R201H(1.31,3889), CBL_c.1111T>C_p.Y371H(1.98,809), MPL_c.1544G>T_p.W515L(2.07,4734)TET2_c.5217_5218delAT_p.R1739fs*13(2.06,1212)	nonRP	Censored	NO	2L
7	G	pre-1L post-adj	0.0034	estimated	0	not-detected	#N/A	#N/A	Y	1	0.627151	ER_high	LumA	0.184793	0.055212	6	TP53_c.817C>T_p.R273C(0.17,4818), ESR1_c.1610A>C_p.Y537S(0.34,6228)none	nonRP	Censored	NO	3L
203	F	tx naïve met	0.069	estimated	0.11	estimated	0.37	estimated	N	0	0.65335	ER_high	LumB	0.213697	-0.316285	1	TP53_c.121delG_p.D41fs*3(5.41,4752), ATM_c.8672G>A_p.G2891D(0.22,4128), TP53_c.659A>G_p.Y220C(0.13,3825)BRCA2_c.6644_6647delACTC_p.Y2215fs*13(0.35,4530)	RP	Died	YES	3L
87	G	tx naïve	0.14	estimated	0.013	estimated	#N/A	#N/A	Y	2	0.663594	ER_high	LumB	0.225568	-0.58743	2	ESR1_c.1613A>G_p.D538G(0.14,4156), PIK3CA_c.3140A>G_p.H1047R(10.01,4276), TET2_c.3632G>A_p.C1211Y(1.52,1054), ESR1_c.1609T>A_p.Y537N(2.54,4130)FANCL_c.1051_1052delAG_p.S351fs*2(54.05,803), MAP3K1_c.819_820delAG_p.R273fs*27(6.82,1055), MEN1_c.1189G>T_p.E397*(5.07,750)	nonRP	Censored	YES	2L
132	F	tx naïve met	0.44	estimated	0.19	estimated	0.47	estimated	Y	1	0.669071	ER_high	LumB	-0.257981	-0.516339	1	ESR1_c.1609T>A_p.Y537N(0.12,8434)GATA3_c.993_994insGAGG_p.N332fs*22(16.70,898)	RP	Died	YES	2L
215	AI	tx naïve met	0.13	estimated	0.27	estimated	0.0015	estimated	Y	2	0.687108	ER_high	LumB	0.293761	-0.561558	1	GATA3_c.1331_1332insG_p.*445Lext*63(6.40,2376), ESR1_c.1609T>A_p.Y537N(0.19,4647), ESR1_c.1613A>G_p.D538G(6.28,4685)PARK2_c.560T>A_p.L187*(6.37,1412)	nonRP	Censored	NO	3L
159	G	tx naïve	#N/A	#N/A	0	not-detected	0	not-detected	UKN	0	0.696476	ER_high	LumA	-0.41878	0.120456	1	#N/A	nonRP	Died	NO	2L
93	F	pre-1L post-adj	0.26	estimated	0.29	estimated	0.59	estimated	N	0	0.707709	ER_high	LumA	0.271839	-0.235041	5	GATA3_c.1333_1334insT_p.*445Lext*63(9.69,1899)ATM_c.8432_8433insA_p.S2812fs*3(0.42,1916)	nonRP	Died	YES	2L
117	AI	tx naïve met	0	not-detected	0	not-detected	#N/A	#N/A	N	0	0.713041	ER_high	LumA	0.69332	-0.385758	6	noneDNMT3A_c.989G>A_p.W330*(0.51,790)	nonRP	Censored	NO	2L
230	F	tx naïve met	0.47	estimated	0.58	estimated	0.58	estimated	Y	6	0.721144	ER_high	LumA	0.0989167	-0.397666	1	GATA3_c.1224_1225insG_p.P409fs*99(12.71,2848), ESR1_c.1607T>A_p.L536H(0.78,3950), ESR1_c.1610A>C_p.Y537S(1.65,3950), ESR1_c.1609T>A_p.Y537N(1.30,4004), ESR1_c.1607T>C_p.L536P(0.18,3951), CHEK2_c.470T>C_p.I157T(35.36,2466), ESR1_c.1613A>G_p.D538G(2.33,4076)ESR1_c.1606_1610CTCTA>TC_p.L536_Y537>S(0.32,4076), BRCA1_c.210_211delAA_p.R71fs*9(0.25,4431)	nonRP	Died	NO	2L
287	G	pre-1L post-adj	#N/A	#N/A	#N/A	#N/A	#N/A	#N/A	UKN	0	0.72468	ER_high	LumB	#N/A	#N/A	1	#N/A	nonRP	Censored	YES	3L
143	G	tx naïve	0	not-detected	0	not-detected	0	not-detected	N	0	0.779094	ER_high	LumB	0.718263	-0.160462	8	DNMT3A_c.1627G>T_p.G543C(1.70,1592)none	nonRP	Censored	YES	2L
216	F	post1L	#N/A	#N/A	#N/A	#N/A	#N/A	#N/A	UKN	0	0.806766	ER_high	LumA	0.399103	-0.320369	8	#N/A	RP	Died	NO	2L
86	G	tx naïve met	0.07	estimated	0	not-detected	0	not-detected	N	0	0.812328	ER_high	LumB	0.301243	-0.092671	1	TP53_c.434T>C_p.L145P(0.23,6593)ATM_c.3349C>T_p.Q1117*(0.19,4772)	nonRP	Died	YES	2L
43	F	tx naïve	0.012	estimated	-	detected	#N/A	#N/A	N	0	0.815713	ER_high	LumA	0.214312	-0.14022	3	TP53_c.329G>A_p.R110H(0.29,2087), AKT1_c.49G>A_p.E17K(1.16,2412)none	nonRP	Censored	NO	2L
242	F	tx naïve	0.16	estimated	0.16	estimated	0.13	estimated	Y	2	0.872653	ER_high	LumB	-0.258028	-0.121814	6	ESR1_c.1613A>G_p.D538G(2.22,7911), ESR1_c.1138G>C_p.E380Q(9.48,8366)TP53_c.560-2A>T_p.splice site 560-2A>T(8.86,7317), BCOR_c.3566C>A_p.S1189*(1.51,2386)	nonRP	Censored	YES	2L
32	G	tx naïve	0.0059	estimated	-	detected	0.025	estimated	Y	2	0.883248	ER_high	LumA	0.549864	-0.228355	2	ESR1_c.1138G>C_p.E380Q(0.59,3575), ESR1_c.1610A>G_p.Y537C(0.22,3565), CHEK2_c.1100delC_p.T367fs*15(51.15,1775)DNMT3A_c.1015-1G>C_p.splice site 1015-1G>C(0.40,1510)	nonRP	Died	NO	2L
73	G	post1L	0.071	estimated	0	not-detected	#N/A	#N/A	Y	2	0.920395	ER_high	LumB	0.461097	-0.619964	2	PIK3CA_c.3145G>A_p.G1049S(3.87,1785), ESR1_c.1387T>C_p.S463P(2.39,1760), ESR1_c.1613A>G_p.D538G(0.64,1876), SF3B1_c.2098A>G_p.K700E(1.62,865)MAP3K1_c.1135_1138delACTT_p.T379fs*1(2.46,691), DNMT3A_c.1560C>A_p.C520*(1.05,956)	nonRP	Censored	NO	2L
89	G	tx naïve met	0.36	estimated	0	not-detected	#N/A	#N/A	N	0	0.924549	ER_high	LumB	0.5393	-0.026203	1	CDH1_c.67C>T_p.Q23*(16.42,2656)GATA3_c.1266_1267insG_p.M423fs*85(8.39,1883), ATM_c.8151+1G>C_p.splice site 8151+1G>C(0.39,2329)	nonRP	Censored	NO	2L
67	F	post-neoadj pre-adj	0.32	estimated	0.0086	estimated	0.43	estimated	Y	5	0.928189	ER_high	LumA	0.383939	-0.0595625	6	ESR1_c.1609T>A_p.Y537N(12.07,5335), ESR1_c.1613A>G_p.D538G(1.34,5436), ESR1_c.1607T>A_p.L536H(0.13,5337), ESR1_c.1607T>C_p.L536P(0.32,5336), ESR1_c.1610A>C_p.Y537S(0.58,5322)RB1_c.983delA_p.N328fs*4(1.59,1889), RB1_c.1333-1G>T_p.splice site 1333-1G>T(0.48,1656)	nonRP	Died	NO	3L
101	F	pre1L	0.17	estimated	0.16	estimated	0.44	estimated	Y	1	0.933845	ER_high	LumA	-0.0488771	-0.0802222	1	ESR1_c.1571A>T_p.H524L(1.68,5725), CDKN2A_c.247C>T_p.H83Y(6.64,5724)PALB2_c.1240C>T_p.R414*(51.57,6013), CREBBP_c.3524_3531delATAAGTTT_p.Y1175fs*3(6.00,4303), ATM_c.3546_3547delGA_p.N1183fs*16(0.24,4604), DNMT3A_c.821_822insTTGC_p.T275fs*7(7.48,2006)	RP	Died	YES	4L
272	G	post neadj pre 1L	0	not-detected	0	not-detected	0	not-detected	N	0	0.949024	ER_high	LumA	0.412184	-0.124395	4	nonenone	nonRP	Censored	NO	3L
62	G	tx naïve	0	not-detected	0	not-detected	0.022	estimated	N	0	0.958217	ER_high	LumB	0.524294	-0.0319375	3	TP53_c.401T>C_p.F134S(0.14,5095)PIK3R1_c.690delT_p.S231fs*14(0.79,3280), CDH1_c.49-2A>C_p.splice site 49-2A>C(0.25,5590), DNMT3A_c.1899delC_p.I634fs*17(0.67,1785)	nonRP	Died	NO	2L
39	F	tx naïve met	#N/A	#N/A	#N/A	#N/A	#N/A	#N/A	UKN	0	0.970624	ER_high	LumA	#N/A	#N/A	2	#N/A	nonRP	Died	YES	2L
13	G	tx naïve met	0.28	estimated	0.22	estimated	0.27	estimated	Y	4	1.01362	ER_high	LumB	0.568948	-0.190526	8	ESR1_c.1607T>G_p.L536R(0.42,6647), ESR1_c.1609T>A_p.Y537N(0.46,6689), RB1_c.1735C>T_p.R579*(1.13,3194), ESR1_c.1610A>C_p.Y537S(0.14,6647), ESR1_c.1613A>G_p.D538G(5.56,6760)RB1_c.608-1G>C_p.splice site 608-1G>C(0.24,1641)	nonRP	Died	YES	2L
74	AI	tx naïve met	0.25	estimated	0.22	estimated	0.28	estimated	N	0	1.02399	ER_high	LumB	0.0399195	-0.4197	8	HRAS_c.35_36GC>AA_p.G12E(0.40,3776), DNMT3A_c.1598A>G_p.Y533C(0.39,1817)TP53_c.932delA_p.N311fs*34(20.21,5759), PIK3CA_c.314_328delTAGGCAACCGTGAAG_p.V105_E109del(20.28,5859)	nonRP	Died	YES	3L
65	G	tx naïve	0.044	estimated	0	not-detected	0	not-detected	N	0	1.02778	ER_high	LumA	0.223676	0.0469064	3	GATA3_c.1006_1007insG_p.D336fs*17(2.16,1206), CHEK2_c.470T>C_p.I157T(51.39,2736)ARID1A_c.5548_5549insG_p.D1850fs*4(4.37,1120)	RP	Died	NO	2L
126	G	tx naïve	0	not-detected	0	not-detected	#N/A	#N/A	N	0	1.105	ER_high	LumA	0.0869312	0.0248375	4	EPHB4_c.1258G>A_p.V420I(51.50,1398)ASXL1_c.4254delG_p.K1419fs*31(0.37,2181), SDHA_c.1980_1989delCATTCGCTCC_p.I661fs*18(0.67,894)	nonRP	Censored	NO	2L
108	G	tx naïve	0.24	estimated	0.5	estimated	0.78	estimated	N	0	1.29231	ER_high	LumB	0.381935	-0.136677	6	nonenone	nonRP	Died	NO	2L
14	F	post1L	0.0077	estimated	-	detected	0.012	estimated	Y	1	1.37133	ER_high	LumB	0.557289	-0.618904	8	DNMT3A_c.2644C>T_p.R882C(2.05,1368), AKT1_c.49G>A_p.E17K(0.77,3128), ESR1_c.1610A>C_p.Y537S(0.62,3223), HSD3B1_c.118G>A_p.G40R(49.90,1018)none	nonRP	Died	NO	2L
6	F	pre-1L post-adj	0	not-detected	0.0015	estimated	0.0066	estimated	N	0	#N/A	#N/A	#N/A	#N/A	#N/A	#N/A	FLT1_c.1777C>T_p.R593W(2.03,1131)none	nonRP	Died	YES	2L
18	F	post1L	0.1	estimated	0.12	estimated	#N/A	#N/A	Y	1	#N/A	#N/A	#N/A	#N/A	#N/A	#N/A	ESR1_c.1610A>C_p.Y537S(4.05,8115), PIK3CA_c.1624G>A_p.E542K(5.19,4857)none	RP	Died	YES	2L
24	AI	0	#N/A	#N/A	#N/A	#N/A	#N/A	#N/A	UKN	0	#N/A	#N/A	#N/A	#N/A	#N/A	#N/A	#N/A	Censored	Censored	YES	3L
28	G	pre-1L post-adj	0.028	estimated	0.023	estimated	#N/A	#N/A	Y	1	#N/A	#N/A	#N/A	#N/A	#N/A	#N/A	PIK3CA_c.3145G>C_p.G1049R(1.90,6539), ESR1_c.1613A>G_p.D538G(0.59,7671)MSH6_c.1167delC_p.D390fs*21(49.43,1228), FH_c.555+2T>A_p.splice site 555+2T>A(2.33,645)	nonRP	Censored	NO	2L
38	F	tx naïve met	0	not-detected	0.0056	estimated	0.11	estimated	N	0	#N/A	#N/A	#N/A	#N/A	#N/A	#N/A	noneDNMT3A_c.941G>A_p.W314*(0.92,1639), DNMT3A_c.1919_1920delTT_p.F640fs*1(22.45,1684), ERRFI1_c.1227_1228AT>C_p.K409fs*43(49.52,4624), TET2_c.5114_5115insG_p.S1707fs*6(1.16,1119)	nonRP	Died	YES	2L
42	F	tx naïve	#N/A	#N/A	0	not-detected	#N/A	#N/A	UKN	0	#N/A	#N/A	#N/A	#N/A	#N/A	#N/A	#N/A	nonRP	Censored	YES	2L
49	F	tx naïve met	0.13	estimated	0.086	estimated	0.26	estimated	Y	1	#N/A	#N/A	#N/A	#N/A	#N/A	#N/A	DNMT3A_c.2204A>G_p.Y735C(0.46,1975), ESR1_c.1610A>C_p.Y537S(0.16,8027), PIK3CA_c.3140A>G_p.H1047R(21.52,8643)TP53_c.512_513insCGGA_p.E171fs*11(8.45,8565)	nonRP	Died	NO	3L
51	G	tx naïve met	0.011	estimated	0	not-detected	0	not-detected	Y	1	#N/A	#N/A	#N/A	#N/A	#N/A	#N/A	ESR1_c.1613A>G_p.D538G(0.15,5409), SF3B1_c.1998G>C_p.K666N(0.16,3075), PIK3CA_c.3140A>G_p.H1047R(1.12,4806), MLL_c.10648G>A_p.G3550R(50.57,1572)BAP1_c.979_988AGCCCTCCCA>CC_p.S327fs*68(0.37,2413), TET2_c.4242_4243delGC_p.Q1414fs*11(7.98,1379)	nonRP	Died	YES	2L
55	AI	tx naïve met	0.084	estimated	0.37	estimated	0.012	estimated	Y	3	#N/A	#N/A	#N/A	#N/A	#N/A	#N/A	PIK3CA_c.1634A>C_p.E545A(4.82,2699), ESR1_c.1613A>G_p.D538G(0.18,5515), ESR1_c.1609T>A_p.Y537N(2.73,5460), ESR1_c.1609T>G_p.Y537D(1.85,5463), CD79A_c.205G>A_p.V69I(0.26,2699), DNMT3A_c.709C>T_p.Q237*(0.24,2538)none	RP	Died	NO	3L
59	AI	post-neoadj pre-adj	0.03	estimated	0.0032	estimated	0.11	estimated	N	0	#N/A	#N/A	#N/A	#N/A	#N/A	#N/A	PIK3CA_c.3140A>T_p.H1047L(3.03,3173), ATM_c.1009C>T_p.R337C(0.51,2140)DNMT3A_c.915G>A_p.W305*(1.46,1372), ARID1A_c.6097A>T_p.K2033*(0.61,1306), TBX3_c.1865C>A_p.S622*(1.23,1548)	nonRP	Died	NO	2L
61	AI	0	0.37	estimated	#N/A	#N/A	#N/A	#N/A	Y	2	#N/A	#N/A	#N/A	#N/A	#N/A	#N/A	ESR1_c.1607T>C_p.L536P(0.97,2362), PIK3CA_c.3140A>G_p.H1047R(41.89,3101), TP53_c.722C>A_p.S241Y(32.88,2193), PIK3CA_c.1357G>A_p.E453K(0.24,2096), ESR1_c.1610A>C_p.Y537S(3.11,2345), DNMT3A_c.2141C>G_p.S714C(3.27,1408)STAG2_c.1732-10_1749del28_p.splice site 1732-10_1749del28(5.69,1036)	RP	Died	YES	3L
66	G	tx naïve met	0.13	estimated	-	detected	0.19	estimated	N	0	#N/A	#N/A	#N/A	#N/A	#N/A	#N/A	TP53_c.836G>A_p.G279E(8.64,4979), AKT1_c.49G>A_p.E17K(8.89,4637)none	nonRP	Died	YES	2L
69	F	tx naïve	0.2	estimated	0.034	estimated	0.26	estimated	Y	7	#N/A	#N/A	#N/A	#N/A	#N/A	#N/A	ESR1_c.1609T>A_p.Y537N(0.65,2319), ESR1_c.1607T>A_p.L536H(0.65,2309), BRCA2_c.2808_2811delACAA_p.A938fs*21(54.62,2058), ESR1_c.1607T>C_p.L536P(0.22,2307), ESR1_c.1607T>G_p.L536R(1.34,2309), PTEN_c.697C>G_p.R233G(0.23,2644), EGFR_c.3352G>A_p.A1118T(10.14,2200), ESR1_c.1138G>C_p.E380Q(0.46,2627), ESR1_c.1613A>G_p.D538G(2.48,2340), ESR1_c.1609T>C_p.Y537H(1.90,2321)CDC73_c.1290delG_p.Q430fs*14(1.03,8…	nonRP	Died	NO	2L
77	F	tx naïve met	0	not-detected	0	not-detected	#N/A	#N/A	N	0	#N/A	#N/A	#N/A	#N/A	#N/A	#N/A	DNMT3A_c.935C>T_p.S312F(12.19,1099)DNMT3A_c.2094G>A_p.W698*(0.29,1386), DNMT3A_c.2576T>A_p.L859*(7.94,1083)	nonRP	Censored	NO	2L
84	G	tx naïve	0.16	estimated	0.027	estimated	0.0078	estimated	Y	1	#N/A	#N/A	#N/A	#N/A	#N/A	#N/A	KIT_c.2089C>T_p.H697Y(48.80,1000), RB1_c.763C>T_p.R255*(0.64,3577), ESR1_c.1607T>C_p.L536P(4.67,6764)TET2_c.183_184insT_p.G62fs*11(0.52,1160), RB1_c.1611_1613AGC>GT_p.A538fs*1(6.86,3704), DNMT3A_c.1667+1G>T_p.splice site 1667+1G>T(0.76,1446)	RP	Died	YES	2L
90	F	tx naïve	0	not-detected	0.011	estimated	0.096	estimated	N	0	#N/A	#N/A	#N/A	#N/A	#N/A	#N/A	PIK3CA_c.328_330delGAA_p.E110del(0.21,3869)none	RP	Died	YES	2L
91	F	tx naïve	0.81	estimated	0.67	estimated	0.79	estimated	N	0	#N/A	#N/A	#N/A	#N/A	#N/A	#N/A	KRAS_c.35G>T_p.G12V(1.49,2544), KEL_c.1934C>T_p.A645V(49.44,987), PIK3CA_c.3140A>G_p.H1047R(42.10,4287), TP53_c.637C>T_p.R213*(37.49,2014), BTG2_c.3G>A_p.M1I(3.30,1574), PIK3CA_c.3012G>A_p.M1004I(0.22,5095), TP53_c.991C>T_p.Q331*(29.40,2752), BRAF_c.1780G>A_p.D594N(0.14,3567)APC_c.8410C>T_p.Q2804*(25.50,2992), BCORL1_c.4250C>G_p.S1417*(12.01,966), SMAD4_c.908delC_p.P303fs*33(69.78,321), RB1_c.940…	RP	Died	NO	3L
92	F	0	-	detected	0.0086	estimated	#N/A	#N/A	N	0	#N/A	#N/A	#N/A	#N/A	#N/A	#N/A	PIK3CA_c.1624G>A_p.E542K(0.67,2100), DNMT3A_c.2645G>A_p.R882H(0.57,1238)none	nonRP	Died	NO	2L
96	G	post1L	0.042	estimated	0.028	estimated	#N/A	#N/A	N	0	#N/A	#N/A	#N/A	#N/A	#N/A	#N/A	PIK3CA_c.1624G>A_p.E542K(4.31,1740)MAP2K4_c.420delA_p.E141fs*11(3.28,670)	nonRP	Censored	NO	3L
99	F	tx naïve	0	not-detected	0	not-detected	#N/A	#N/A	N	0	#N/A	#N/A	#N/A	#N/A	#N/A	#N/A	DNMT3A_c.2207G>A_p.R736H(0.67,1631), DNMT3A_c.2186G>A_p.R729Q(0.81,1489)CHEK2_c.909-2A>G_p.splice site 909-2A>G(0.56,3045)	nonRP	Censored	NO	2L
106	F	tx naïve	0	not-detected	0	not-detected	0	not-detected	N	0	#N/A	#N/A	#N/A	#N/A	#N/A	#N/A	noneATM_c.1402_1403delAA_p.K468fs*18(48.03,2844)	nonRP	Died	NO	3L
107	G	tx naïve	0	not-detected	0	not-detected	#N/A	#N/A	N	0	#N/A	#N/A	#N/A	#N/A	#N/A	#N/A	nonenone	nonRP	Censored	NO	2L
109	G	tx naïve	-	detected	-	detected	0	not-detected	Y	1	#N/A	#N/A	#N/A	#N/A	#N/A	#N/A	TP53_c.659A>G_p.Y220C(0.25,3607), DNMT3A_c.709C>T_p.Q237*(3.95,2278), TP53_c.643A>G_p.S215G(7.17,3641), ATM_c.6095G>A_p.R2032K(2.68,4777), ESR1_c.1610A>G_p.Y537C(0.16,5040)ATM_c.7296delT_p.Q2433fs*7(0.25,4341), CHEK2_c.846+2T>C_p.splice site 846+2T>C(0.73,1789)	nonRP	Died	NO	3L
111	G	0	0.19	estimated	0.35	estimated	0	not-detected	Y	3	#N/A	#N/A	#N/A	#N/A	#N/A	#N/A	TP53_c.745A>T_p.R249W(0.18,3797), ESR1_c.1613A>G_p.D538G(1.22,3927), ESR1_c.1607T>A_p.L536H(0.26,3879), ESR1_c.1607T>C_p.L536P(0.57,3880)SPEN_c.-99_83+153del335_p.M1?(2.76,1013), RB1_c.1675G>T_p.E559*(0.34,3535)	RP	Died	YES	3L
112	F	post1L	0.038	estimated	0.099	estimated	#N/A	#N/A	Y	2	#N/A	#N/A	#N/A	#N/A	#N/A	#N/A	ESR1_c.1610A>C_p.Y537S(1.55,5603), GATA3_c.881T>A_p.M294K(2.90,1895), PIK3CA_c.1633G>A_p.E545K(3.87,3226), ESR1_c.1613A>G_p.D538G(0.71,5768), PIK3CA_c.473C>T_p.S158L(0.26,3514)TBX3_c.1161_1162insC_p.E388fs*19(2.64,2196), ASXL1_c.3113_3114insA_p.N1038fs*12(0.89,1687), MAP2K4_c.394-1G>A_p.splice site 394-1G>A(2.07,676)	RP	Died	YES	2L
114	F	0	#N/A	#N/A	#N/A	#N/A	#N/A	#N/A	UKN	0	#N/A	#N/A	#N/A	#N/A	#N/A	#N/A	#N/A	nonRP	Censored	NO	2L
120	G	tx naïve	-	detected	0	not-detected	0.004	estimated	Y	1	#N/A	#N/A	#N/A	#N/A	#N/A	#N/A	ESR1_c.1613A>G_p.D538G(0.15,5500)PALB2_c.172_175delTTGT_p.Q60fs*7(53.03,4103), ATM_c.1803-1_1804delGTA_p.splice site 1803-1_1804delGTA(0.21,3816), PALB2_c.2509G>T_p.E837*(0.36,3857)	nonRP	Died	YES	3L
121	G	post1L	0.22	estimated	#N/A	#N/A	#N/A	#N/A	Y	1	#N/A	#N/A	#N/A	#N/A	#N/A	#N/A	ESR1_c.1610A>G_p.Y537C(0.13,3169), GNAS_c.602G>A_p.R201H(0.20,2928)CBFB_c.388G>T_p.E130*(14.97,1343), GATA3_c.1051-1_1066del17_p.splice site 1051-1_1066del17(4.63,2485)	nonRP	Censored	NO	2L
125	G	0	0	not-detected	#N/A	#N/A	#N/A	#N/A	N	0	#N/A	#N/A	#N/A	#N/A	#N/A	#N/A	TP53_c.814G>A_p.V272M(0.59,5457)KDM5C_c.2827C>T_p.R943*(0.34,1489)	nonRP	Censored	NO	3L
128	AI	pre-1L post-adj	0	not-detected	0	not-detected	0	not-detected	N	0	#N/A	#N/A	#N/A	#N/A	#N/A	#N/A	DNMT3A_c.2186G>A_p.R729Q(0.47,1718)DNMT3A_c.1014+1G>A_p.splice site 1014+1G>A(0.88,909)	nonRP	Censored	YES	3L
130	F	0	0.24	estimated	0.15	estimated	#N/A	#N/A	N	0	#N/A	#N/A	#N/A	#N/A	#N/A	#N/A	DNMT3A_c.2645G>A_p.R882H(0.35,2011), ERBB4_c.908C>A_p.S303Y(2.53,3040), CHEK2_c.470T>C_p.I157T(43.62,2875), DNMT3A_c.1906G>A_p.V636M(0.36,1941), ERBB4_c.908C>T_p.S303F(3.66,2567), PIK3CA_c.3140A>G_p.H1047R(12.06,5582)APC_c.6043G>T_p.E2015*(0.15,6621), BRCA2_c.8940_8941insA_p.E2981fs*37(13.70,3556), BCOR_c.670C>T_p.Q224*(9.80,2336), CDH1_c.385C>T_p.Q129*(11.09,3155), DNMT3A_c.2678G>A_p.W893*(4.95,…	nonRP	Died	NO	3L
134	G	tx naïve met	0.44	estimated	0	not-detected	0	not-detected	Y	3	#N/A	#N/A	#N/A	#N/A	#N/A	#N/A	ESR1_c.1609T>A_p.Y537N(3.00,3669), ESR1_c.1610A>C_p.Y537S(0.19,3640), ESR1_c.1613A>G_p.D538G(12.22,3683)DNMT3A_c.980G>A_p.W327*(0.71,985)	nonRP	Died	YES	2L
139	AI	tx naïve met	#N/A	#N/A	0	not-detected	0	not-detected	UKN	0	#N/A	#N/A	#N/A	#N/A	#N/A	#N/A	#N/A	RP	Died	NO	2L
140	F	tx naïve	0.32	estimated	0.04	estimated	0.26	estimated	Y	2	#N/A	#N/A	#N/A	#N/A	#N/A	#N/A	ESR1_c.1609T>A_p.Y537N(9.73,4890), ATM_c.1009C>T_p.R337C(10.47,3075), ESR1_c.1610A>C_p.Y537S(0.37,4836), DNMT3A_c.2204A>G_p.Y735C(1.16,1815)CHEK2_c.444+1G>A_p.splice site 444+1G>A(66.29,2584), DNMT3A_c.1917delC_p.F640fs*11(1.03,1651), PTEN_c.696_697insTATATTCCTCCAATTCAGGACCCACA_p.R233fs*32(37.43,4665), DNMT3A_c.862delC_p.R288fs*28(0.43,1639), DNMT3A_c.2580G>A_p.W860*(1.15,1222)	RP	Died	NO	2L
144	G	tx naïve	0.17	estimated	0.046	estimated	0.19	estimated	N	0	#N/A	#N/A	#N/A	#N/A	#N/A	#N/A	GATA3_c.1223_1224insT_p.P409fs*99(4.72,2480)FLCN_c.908_909insG_p.W304fs*75(49.29,1627), DNMT3A_c.1139_1144CGGGGA>GGGAGGGGGGGGG_p.A380fs*15(5.63,1402)	nonRP	Died	NO	2L
147	G	post1L	0.2	estimated	0.23	estimated	#N/A	#N/A	Y	2	#N/A	#N/A	#N/A	#N/A	#N/A	#N/A	ESR1_c.1613A>G_p.D538G(1.67,4250), PIK3CA_c.1624G>A_p.E542K(10.45,2967), ESR1_c.1607T>C_p.L536P(0.21,4194), TP53_c.742C>T_p.R248W(1.00,3489)GATA3_c.916C>T_p.R306*(7.13,1347), MAP3K1_c.1720delT_p.S574fs*6(10.46,1406)	nonRP	Died	NO	3L
148	G	post-neoadj pre-adj	0.0064	estimated	0.01	estimated	0.36	estimated	N	0	#N/A	#N/A	#N/A	#N/A	#N/A	#N/A	PIK3CA_c.317G>T_p.G106V(0.64,4402), PIK3CA_c.1633G>A_p.E545K(0.53,3018)ATM_c.3077+1G>A_p.splice site 3077+1G>A(3.14,4458)	nonRP	Died	NO	2L
149	G	post1L	-	detected	0	not-detected	0	not-detected	N	0	#N/A	#N/A	#N/A	#N/A	#N/A	#N/A	PIK3CA_c.1633G>A_p.E545K(0.26,3022)ASXL1_c.1660_1661insA_p.S554fs*11(0.36,1388)	RP	Died	NO	2L
152	AI	tx naïve met	0	not-detected	0	not-detected	#N/A	#N/A	N	0	#N/A	#N/A	#N/A	#N/A	#N/A	#N/A	ATRX_c.1256C>T_p.A419V(49.55,1005)MUTYH_c.55C>T_p.R19*(50.30,843)	nonRP	Censored	NO	2L
155	AI	post1L	0.0024	estimated	0.002	estimated	#N/A	#N/A	Y	1	#N/A	#N/A	#N/A	#N/A	#N/A	#N/A	TP53_c.1009C>T_p.R337C(0.20,4492), ESR1_c.1609T>A_p.Y537N(0.24,5849)DNMT3A_c.2309C>A_p.S770*(0.39,1545)	nonRP	Died	YES	2L
156	G	tx naïve	0	not-detected	0	not-detected	0	not-detected	N	0	#N/A	#N/A	#N/A	#N/A	#N/A	#N/A	noneDNMT3A_c.1792C>T_p.R598*(0.56,1594)	Censored	Censored	NO	2L
157	F	0	0.58	estimated	0.076	estimated	#N/A	#N/A	N	0	#N/A	#N/A	#N/A	#N/A	#N/A	#N/A	PIK3CA_c.2176G>A_p.E726K(0.37,1068), FLT1_c.2342G>A_p.R781Q(21.46,438), PIK3CA_c.1035T>A_p.N345K(68.11,4857)ATM_c.7913G>A_p.W2638*(74.77,2949)	nonRP	Died	NO	2L
158	F	pre-1L post-adj	0.025	estimated	0.33	estimated	0.48	estimated	N	0	#N/A	#N/A	#N/A	#N/A	#N/A	#N/A	TP53_c.790C>G_p.L264V(0.31,2545), SMAD4_c.1529G>A_p.G510E(2.47,1176)BCORL1_c.1261_1262delTG_p.C421fs*113(2.51,1156), TSC2_c.2251C>T_p.R751*(0.88,1021)	nonRP	Died	YES	3L
160	AI	post1L	0.11	estimated	0.18	estimated	0.29	estimated	N	0	#N/A	#N/A	#N/A	#N/A	#N/A	#N/A	TP53_c.488A>G_p.Y163C(0.10,6187), PIK3CA_c.3140A>G_p.H1047R(5.76,5595), TP53_c.811G>A_p.E271K(3.62,5110), PTEN_c.860C>A_p.S287*(3.95,1722)CDH1_c.52_73del22_p.S18fs*31(4.43,6702), ARID1A_c.6035delG_p.G2012fs*3(1.31,1446), RB1_c.1332+1G>T_p.splice site 1332+1G>T(4.28,4608)	nonRP	Died	YES	3L
164	G	tx naïve met	0.26	estimated	#N/A	#N/A	#N/A	#N/A	Y	2	#N/A	#N/A	#N/A	#N/A	#N/A	#N/A	GATA3_c.788A>T_p.E263V(16.57,1008), PIK3CA_c.1637A>G_p.Q546R(19.60,4424), ESR1_c.1610A>C_p.Y537S(3.47,3918), ESR1_c.1613A>G_p.D538G(12.76,4019)MSH2_c.1885C>T_p.Q629*(11.19,1474), ATM_c.3712_3716delTTATT_p.L1238fs*6(20.61,3018)	nonRP	Censored	YES	3L
166	G	tx naïve met	0	not-detected	0	not-detected	#N/A	#N/A	N	0	#N/A	#N/A	#N/A	#N/A	#N/A	#N/A	noneDNMT3A_c.2173+1G>T_p.splice site 2173+1G>T(0.65,1233), TET2_c.1835delC_p.P612fs*27(1.42,847)	nonRP	Died	NO	3L
167	F	tx naïve	0.28	estimated	0.36	estimated	0.48	estimated	N	0	#N/A	#N/A	#N/A	#N/A	#N/A	#N/A	PIK3CA_c.3140A>T_p.H1047L(14.38,6383), CBL_c.1150T>C_p.C384R(0.55,1091), KRAS_c.34G>T_p.G12C(0.29,4179), PIK3CA_c.1633G>A_p.E545K(0.30,5032), MITF_c.1517G>A_p.R506Q(44.86,1391), TP53_c.19G>C_p.D7H(0.13,5941), PTEN_c.741_742insA_p.P248fs*5(31.84,5169)SETD2_c.5485C>T_p.Q1829*(1.06,1504), RBM10_c.2342C>G_p.S781*(4.45,2114)	RP	Died	NO	2L
168	F	tx naïve met	0.0063	estimated	0	not-detected	#N/A	#N/A	Y	1	#N/A	#N/A	#N/A	#N/A	#N/A	#N/A	ESR1_c.1138G>C_p.E380Q(0.27,6759)DNMT3A_c.2082+1G>A_p.splice site 2082+1G>A(0.42,1193)	nonRP	Censored	YES	2L
170	G	tx naïve met	0.1	estimated	0.17	estimated	#N/A	#N/A	N	0	#N/A	#N/A	#N/A	#N/A	#N/A	#N/A	ERBB2_c.2340_2341insGGCTCCCCA_p.P780_Y781insGSP(2.19,7614), ERBB4_c.340C>T_p.R114*(0.54,919), TP53_c.763A>T_p.I255F(4.68,6517)CDH1_c.2553_2554insA_p.E852fs*9(4.70,6858)	Censored	Censored	YES	2L
172	F	post1L	-	detected	#N/A	#N/A	0	not-detected	N	0	#N/A	#N/A	#N/A	#N/A	#N/A	#N/A	PIK3CA_c.3140A>G_p.H1047R(0.13,3924)DNMT3A_c.2655_2656GC>TT_p.R885_Q886>S*(1.16,1464)	nonRP	Died	NO	3L
179	AI	tx naïve met	0.094	estimated	0.006	estimated	#N/A	#N/A	N	0	#N/A	#N/A	#N/A	#N/A	#N/A	#N/A	PIK3CA_c.3140A>G_p.H1047R(4.80,3397), TP53_c.1123C>T_p.Q375*(4.42,2897), PIK3CA_c.1624G>A_p.E542K(4.84,2686), TET2_c.945delC_p.Q317fs*30(0.62,1122), GNAS_c.680A>G_p.Q227R(0.48,2722)CBL_c.1007+1G>A_p.splice site 1007+1G>A(0.55,905)	nonRP	Censored	NO	2L
180	G	tx naïve	0.34	estimated	0	not-detected	#N/A	#N/A	Y	1	#N/A	#N/A	#N/A	#N/A	#N/A	#N/A	ESR1_c.1607T>G_p.L536R(0.78,7523)none	nonRP	Censored	YES	3L
184	G	0	0.48	estimated	0.53	estimated	#N/A	#N/A	N	0	#N/A	#N/A	#N/A	#N/A	#N/A	#N/A	PIK3CA_c.1624G>A_p.E542K(23.78,4579), AKT1_c.49G>A_p.E17K(1.08,5299)GATA3_c.941_942insC_p.G315fs*38(30.27,948)	nonRP	Censored	NO	1L
188	AI	post neoadj pre 1L	0.65	estimated	0.28	estimated	#N/A	#N/A	Y	1	#N/A	#N/A	#N/A	#N/A	#N/A	#N/A	ESR1_c.1610A>C_p.Y537S(27.50,3622)NOTCH1_c.865+2C>T_p.splice site 865+2C>T(51.08,697)	nonRP	Died	YES	3L
200	F	0	0.35	estimated	0.018	estimated	#N/A	#N/A	Y	3	#N/A	#N/A	#N/A	#N/A	#N/A	#N/A	ESR1_c.1138G>C_p.E380Q(0.18,6261), ESR1_c.1613A>G_p.D538G(1.66,6098), GATA3_c.1223_1224insT_p.P409fs*99(16.36,3930), ESR1_c.1387T>C_p.S463P(0.41,4855)MEN1_c.1139delT_p.L380fs*2(22.04,658)	nonRP	Censored	NO	2L
202	F	pre-1L post-adj	0.0019	estimated	0.27	estimated	#N/A	#N/A	N	0	#N/A	#N/A	#N/A	#N/A	#N/A	#N/A	PIK3CA_c.1258T>C_p.C420R(0.31,2870), TP53_c.298C>T_p.Q100*(0.30,5732), PTEN_c.733C>T_p.Q245*(0.19,4260)CTCF_c.55G>T_p.G19*(0.45,1557)	nonRP	Censored	NO	2L
205	G	tx naïve met	0	not-detected	0	not-detected	#N/A	#N/A	N	0	#N/A	#N/A	#N/A	#N/A	#N/A	#N/A	noneDNMT3A_c.2173+1G>A_p.splice site 2173+1G>A(0.36,1934)	nonRP	Censored	NO	2L
211	G	tx naïve	0.0062	estimated	0.019	estimated	0.15	estimated	N	0	#N/A	#N/A	#N/A	#N/A	#N/A	#N/A	FGFR1_c.1966A>G_p.K656E(0.18,3410), AKT1_c.49G>A_p.E17K(0.62,4352), MEN1_c.249_252delGTCT_p.I85fs*33(0.47,1714)DNMT3A_c.979delT_p.W327fs*18(0.65,1377), MLL2_c.2398C>T_p.Q800*(0.47,1493)	nonRP	Censored	NO	2L
223	F	tx naïve	0.36	estimated	#N/A	#N/A	#N/A	#N/A	N	0	#N/A	#N/A	#N/A	#N/A	#N/A	#N/A	ZNF217_c.1351G>A_p.E451K(0.30,5699), CIC_c.1474C>T_p.R492W(0.70,1150), TP53_c.1010G>T_p.R337L(29.25,4314), PIK3CA_c.1633G>A_p.E545K(37.86,4543)CHEK1_c.783_784insA_p.D262fs*2(0.53,754)	RP	Died	NO	2L
234	F	pre-1L post-adj	0	not-detected	0	not-detected	-	detected	N	0	#N/A	#N/A	#N/A	#N/A	#N/A	#N/A	TP53_c.796G>A_p.G266R(0.21,3277)DNMT3A_c.1069delG_p.A357fs*50(1.50,1401)	nonRP	Died	YES	2L
235	F	post1L	0.094	estimated	0.12	estimated	0.33	estimated	Y	1	#N/A	#N/A	#N/A	#N/A	#N/A	#N/A	ESR1_c.1609T>A_p.Y537N(0.15,6015), CTNNB1_c.110C>G_p.S37C(2.27,5152)APC_c.1744-7_1744-1>ATATTCTGTTTCT_p.splice site 1744-7_1744-1>ATATTCTGTTTCT(2.64,4324), PALB2_c.2815_2822delTTGGAAAT_p.L939fs*11(50.96,3532), MTAP_c.247G>T_p.E83*(48.91,1196), TP53_c.552_559+19del27_p.splice site 552_559+19del27(5.75,7020)	RP	Died	YES	2L
243	AI	post1L	0	not-detected	0	not-detected	#N/A	#N/A	N	0	#N/A	#N/A	#N/A	#N/A	#N/A	#N/A	DNMT3A_c.2204A>G_p.Y735C(0.42,1429)DNMT3A_c.2479-2A>G_p.splice site 2479-2A>G(0.84,957)	nonRP	Censored	NO	2L
244	G	pre-1L post-adj	0.41	estimated	0.26	estimated	0.085	estimated	Y	4	#N/A	#N/A	#N/A	#N/A	#N/A	#N/A	ESR1_c.1138G>C_p.E380Q(1.50,7281), ESR1_c.1609T>A_p.Y537N(5.98,6719), ESR1_c.1607T>A_p.L536H(0.15,6670), TP53_c.454C>G_p.P152A(0.20,6093), ESR1_c.1613A>G_p.D538G(1.96,6749)BRCA2_c.6405_6409delCTTAA_p.N2135fs*3(38.18,3219), BRCA2_c.903_909delTACCTCT_p.D301fs*21(24.93,3437), TP53_c.437_446delGGGTTGATTC_p.W146fs*21(0.18,6212), RB1_c.709G>T_p.E237*(2.37,2194), RB1_c.1959_1960AG>C_p.K653fs*5(0.35,2851…	nonRP	Died	YES	2L
246	F	post1L	#N/A	#N/A	#N/A	#N/A	#N/A	#N/A	UKN	0	#N/A	#N/A	#N/A	#N/A	#N/A	#N/A	#N/A	RP	Died	NO	3L
247	G	post1L	0.0062	estimated	0.0073	estimated	0.034	estimated	N	0	#N/A	#N/A	#N/A	#N/A	#N/A	#N/A	PIK3CA_c.3140A>G_p.H1047R(0.62,4367), PIK3CA_c.1357G>C_p.E453Q(0.62,3058), DNMT3A_c.2204A>G_p.Y735C(1.22,1886)RB1_c.1615G>T_p.E539*(0.28,3598)	nonRP	Died	NO	3L
249	G	0	#N/A	#N/A	#N/A	#N/A	#N/A	#N/A	UKN	0	#N/A	#N/A	#N/A	#N/A	#N/A	#N/A	#N/A	nonRP	Died	NO	3L
250	G	0	#N/A	#N/A	#N/A	#N/A	#N/A	#N/A	UKN	0	#N/A	#N/A	#N/A	#N/A	#N/A	#N/A	#N/A	nonRP	Censored	YES	2L
252	F	0	#N/A	#N/A	#N/A	#N/A	#N/A	#N/A	UKN	0	#N/A	#N/A	#N/A	#N/A	#N/A	#N/A	#N/A	nonRP	Died	NO	3L
255	G	0	#N/A	#N/A	#N/A	#N/A	#N/A	#N/A	UKN	0	#N/A	#N/A	#N/A	#N/A	#N/A	#N/A	#N/A	nonRP	Died	NO	3L
256	F	tx naïve met	#N/A	#N/A	#N/A	#N/A	#N/A	#N/A	UKN	0	#N/A	#N/A	#N/A	#N/A	#N/A	#N/A	#N/A	nonRP	Died	NO	2L
257	F	0	#N/A	#N/A	#N/A	#N/A	#N/A	#N/A	UKN	0	#N/A	#N/A	#N/A	#N/A	#N/A	#N/A	#N/A	nonRP	Censored	NO	2L
258	G	pre-1L post-adj	#N/A	#N/A	#N/A	#N/A	#N/A	#N/A	UKN	0	#N/A	#N/A	#N/A	#N/A	#N/A	#N/A	#N/A	RP	Died	YES	3L
259	G	0	#N/A	#N/A	#N/A	#N/A	#N/A	#N/A	UKN	0	#N/A	#N/A	#N/A	#N/A	#N/A	#N/A	#N/A	nonRP	Died	NO	2L
260	F	tx naïve	#N/A	#N/A	#N/A	#N/A	#N/A	#N/A	UKN	0	#N/A	#N/A	#N/A	#N/A	#N/A	#N/A	#N/A	nonRP	Died	NO	2L
261	G	0	#N/A	#N/A	#N/A	#N/A	#N/A	#N/A	UKN	0	#N/A	#N/A	#N/A	#N/A	#N/A	#N/A	#N/A	RP	Died	NO	2L
262	G	pre-1L post-adj	#N/A	#N/A	#N/A	#N/A	#N/A	#N/A	UKN	0	#N/A	#N/A	#N/A	#N/A	#N/A	#N/A	#N/A	RP	Died	NO	2L
263	G	0	#N/A	#N/A	#N/A	#N/A	#N/A	#N/A	UKN	0	#N/A	#N/A	#N/A	#N/A	#N/A	#N/A	#N/A	nonRP	Censored	YES	2L
264	F	0	#N/A	#N/A	#N/A	#N/A	#N/A	#N/A	UKN	0	#N/A	#N/A	#N/A	#N/A	#N/A	#N/A	#N/A	nonRP	Died	NO	2L
265	F	post1L	#N/A	#N/A	#N/A	#N/A	#N/A	#N/A	UKN	0	#N/A	#N/A	#N/A	#N/A	#N/A	#N/A	#N/A	nonRP	Censored	YES	2L
267	F	post1L	#N/A	#N/A	#N/A	#N/A	#N/A	#N/A	UKN	0	#N/A	#N/A	#N/A	#N/A	#N/A	#N/A	#N/A	nonRP	Censored	NO	3L
268	G	0	#N/A	#N/A	#N/A	#N/A	#N/A	#N/A	UKN	0	#N/A	#N/A	#N/A	#N/A	#N/A	#N/A	#N/A	nonRP	Died	NO	3L
269	G	0	#N/A	#N/A	#N/A	#N/A	#N/A	#N/A	UKN	0	#N/A	#N/A	#N/A	#N/A	#N/A	#N/A	#N/A	Censored	Censored	NO	2L
270	F	post1L	#N/A	#N/A	#N/A	#N/A	#N/A	#N/A	UKN	0	#N/A	#N/A	#N/A	#N/A	#N/A	#N/A	#N/A	RP	Died	YES	3L
271	F	0	#N/A	#N/A	#N/A	#N/A	#N/A	#N/A	UKN	0	#N/A	#N/A	#N/A	#N/A	#N/A	#N/A	#N/A	RP	Died	NO	3L
273	AI	0	#N/A	#N/A	#N/A	#N/A	#N/A	#N/A	UKN	0	#N/A	#N/A	#N/A	#N/A	#N/A	#N/A	#N/A	RP	Died	NO	2L
274	F	post neadj pre adj	#N/A	#N/A	#N/A	#N/A	#N/A	#N/A	UKN	0	#N/A	#N/A	#N/A	#N/A	#N/A	#N/A	#N/A	RP	Died	NO	2L
276	G	0	#N/A	#N/A	#N/A	#N/A	#N/A	#N/A	UKN	0	#N/A	#N/A	#N/A	#N/A	#N/A	#N/A	#N/A	RP	Died	NO	2L
277	G	0	#N/A	#N/A	#N/A	#N/A	#N/A	#N/A	UKN	0	#N/A	#N/A	#N/A	#N/A	#N/A	#N/A	#N/A	nonRP	Died	NO	2L
280	G	post1L	#N/A	#N/A	#N/A	#N/A	#N/A	#N/A	UKN	0	#N/A	#N/A	#N/A	#N/A	#N/A	#N/A	#N/A	nonRP	Censored	NO	2L
281	AI	0	#N/A	#N/A	#N/A	#N/A	#N/A	#N/A	UKN	0	#N/A	#N/A	#N/A	#N/A	#N/A	#N/A	#N/A	nonRP	Died	YES	3L
282	G	pre-1L post-adj	#N/A	#N/A	#N/A	#N/A	#N/A	#N/A	UKN	0	#N/A	#N/A	#N/A	#N/A	#N/A	#N/A	#N/A	nonRP	Died	NO	3L
283	AI	0	#N/A	#N/A	#N/A	#N/A	#N/A	#N/A	UKN	0	#N/A	#N/A	#N/A	#N/A	#N/A	#N/A	#N/A	RP	Died	YES	2L
284	G	0	#N/A	#N/A	#N/A	#N/A	#N/A	#N/A	UKN	0	#N/A	#N/A	#N/A	#N/A	#N/A	#N/A	#N/A	nonRP	Censored	NO	3L
285	F	tx naïve met	#N/A	#N/A	#N/A	#N/A	#N/A	#N/A	UKN	0	#N/A	#N/A	#N/A	#N/A	#N/A	#N/A	#N/A	nonRP	Died	YES	3L
286	G	0	#N/A	#N/A	#N/A	#N/A	#N/A	#N/A	UKN	0	#N/A	#N/A	#N/A	#N/A	#N/A	#N/A	#N/A	nonRP	Censored	NO	2L
288	G	tx naïve	#N/A	#N/A	#N/A	#N/A	#N/A	#N/A	UKN	0	#N/A	#N/A	#N/A	#N/A	#N/A	#N/A	#N/A	nonRP	Died	NO	2L
289	F	tx naïve	#N/A	#N/A	#N/A	#N/A	#N/A	#N/A	UKN	0	#N/A	#N/A	#N/A	#N/A	#N/A	#N/A	#N/A	nonRP	Died	NO	2L
290	F	pre-1L post-adj	#N/A	#N/A	#N/A	#N/A	#N/A	#N/A	UKN	0	#N/A	#N/A	#N/A	#N/A	#N/A	#N/A	#N/A	RP	Died	NO	2L
291	G	0	#N/A	#N/A	#N/A	#N/A	#N/A	#N/A	UKN	0	#N/A	#N/A	#N/A	#N/A	#N/A	#N/A	#N/A	nonRP	Censored	YES	2L
292	G	0	#N/A	#N/A	#N/A	#N/A	#N/A	#N/A	UKN	0	#N/A	#N/A	#N/A	#N/A	#N/A	#N/A	#N/A	RP	Died	YES	3L
293	G	0	#N/A	#N/A	#N/A	#N/A	#N/A	#N/A	UKN	0	#N/A	#N/A	#N/A	#N/A	#N/A	#N/A	#N/A	nonRP	Censored	NO	2L
294	G	0	#N/A	#N/A	#N/A	#N/A	#N/A	#N/A	UKN	0	#N/A	#N/A	#N/A	#N/A	#N/A	#N/A	#N/A	RP	Died	NO	3L
296	F	0	#N/A	#N/A	#N/A	#N/A	#N/A	#N/A	UKN	0	#N/A	#N/A	#N/A	#N/A	#N/A	#N/A	#N/A	nonRP	Died	NO	2L
297	G	tx naïve met	#N/A	#N/A	#N/A	#N/A	#N/A	#N/A	UKN	0	#N/A	#N/A	#N/A	#N/A	#N/A	#N/A	#N/A	RP	Died	NO	3L
298	G	0	#N/A	#N/A	#N/A	#N/A	#N/A	#N/A	UKN	0	#N/A	#N/A	#N/A	#N/A	#N/A	#N/A	#N/A	RP	Died	YES	2L
299	G	tx naïve	#N/A	#N/A	#N/A	#N/A	#N/A	#N/A	N	0	#N/A	#N/A	#N/A	#N/A	#N/A	#N/A	#N/A	nonRP	Censored	YES	2L
301	G	tx naïve met	#N/A	#N/A	#N/A	#N/A	#N/A	#N/A	Y	0	#N/A	#N/A	#N/A	#N/A	#N/A	#N/A	#N/A	nonRP	Censored	NO	2L
303	AI	post1L	#N/A	#N/A	#N/A	#N/A	#N/A	#N/A	UKN	0	#N/A	#N/A	#N/A	#N/A	#N/A	#N/A	#N/A	RP	Died	NO	3L
